# Supplementary material for: The Excess Polarizability of Single-Stranded DNA Molecules in Solution: A Linear Response Theory in the Polarizable Continuum Model with an Application to Biosensing
Source: J Phys Chem A. 2025 Jul 25;129(31):7130–9. doi: 10.1021/acs.jpca.5c03229 (PMC12337146; doi:10.1021/acs.jpca.5c03229)
Supplement: Supplementary file 1 [file jp5c03229_si_001.zip]

Archive with 15 entries (14 files):
- ssDNA-geometries/
- ssDNA-geometries/CTATGA.xyz
- ssDNA-geometries/CT.xyz
- ssDNA-geometries/CTA.xyz
- ssDNA-geometries/CTATCT.xyz
- ssDNA-geometries/CTATCTCAG.xyz
- ssDNA-geometries/CTATCTCAGTC.xyz
- ssDNA-geometries/TAT.xyz
- ssDNA-geometries/TATGAA.xyz
- ssDNA-geometries/TATGAATTC.xyz
- ssDNA-geometries/TATGAATTCAAT.xyz
- ssDNA-geometries/TATGAATTCAATCC.xyz
- ssDNA-geometries/TATGAATT.xyz
- ssDNA-geometries/CTATC.xyz
- ssDNA-geometries/CTATCTCA.xyz
