# Supplementary material for: The Excess Polarizability of Single-Stranded DNA Molecules in Solution: A Linear Response Theory in the Polarizable Continuum Model with an Application to Biosensing
Source: J Phys Chem A. 2025 Jul 25;129(31):7130–9. doi: 10.1021/acs.jpca.5c03229 (PMC12337146; doi:10.1021/acs.jpca.5c03229)
Supplement: Supplementary file 1 [file jp5c03229_si_001.zip › ssDNA-geometries/CTATGA.xyz]

160
 energy: -319.227357687298 gnorm: 0.000445356958 xtb: 6.7.1 (edcfbbe)
H           -0.19189026853073       -8.13447679239858       -2.41443044719026
O            0.44806777268698       -7.51224627446319       -2.03514449672146
C            1.56545806720375       -7.43525069023371       -2.88782396299020
H            1.29255828355896       -6.95358850915550       -3.83434327950985
H            1.98546288375137       -8.42837577144502       -3.07937326212431
C            2.66966878551727       -6.58661870463036       -2.24702798952128
H            3.56684376613631       -6.62348772542307       -2.87473114549655
O            2.25859197711732       -5.22123224594941       -2.14851449839774
C            2.19851413784467       -4.81975087866174       -0.79886682208493
H            3.07184667089040       -4.20289190013994       -0.54165098632357
N            1.03246903009014       -3.98218887072504       -0.60185915674674
C           -0.19927515808748       -4.44495822764413       -0.98286577272260
H           -0.18534037752954       -5.43480566045404       -1.41795733386130
C           -1.33413385447899       -3.72993595475765       -0.84909217385656
C           -2.67713358091679       -4.24034207223047       -1.27021457264478
H           -2.92020391643393       -5.15148829864378       -0.73233436916306
H           -3.41992174397481       -3.47960455784118       -1.04889519132941
H           -2.68339301559312       -4.45350991138978       -2.33495033560300
C           -1.25030716265922       -2.40620357495276       -0.26246724801446
O           -2.18504724646215       -1.64704910623940       -0.06818432680253
N            0.04051606605550       -2.01253229462836        0.06857274445976
H            0.13531157293637       -1.11226926583465        0.52970201280763
C            1.19195039847171       -2.74145424913227       -0.04230022548861
O            2.27592258077806       -2.29174697614784        0.31151433462914
C            3.03378364734959       -7.03113151910030       -0.81859414117427
H            2.80648552830646       -8.08221737586876       -0.62509814794741
C            2.18401200972867       -6.10119328184199        0.03246879204678
H            1.17334422640569       -6.50004812080902        0.10542852566103
H            2.60465368761109       -5.95458895136016        1.02068027495603
O            4.43859471902663       -6.84866121082377       -0.66276590924762
P            5.14680347328054       -6.59025562820038        0.78310507773533
O            6.60586765714174       -6.75195874425578        0.54591719407101
O            4.44544133406313       -7.36176438512813        1.84843918698025
O            4.80383975276340       -4.98824589527820        1.02674703458538
C            5.81184828213102       -4.03640387209800        0.83352398245958
H            5.37513297407237       -3.21118762225749        0.26025669686135
H            6.65041608706218       -4.48941762235865        0.29586319486898
C            6.30610600348139       -3.47956718609833        2.17532680945685
H            7.09070237076789       -2.73785237353117        1.98840146147826
O            5.25349165635709       -2.82184941266997        2.85880395290370
C            4.71071730092149       -3.66214392153817        3.85769459947781
H            4.77716195756330       -3.10514975726899        4.80427829816550
N            3.30600966908187       -3.87143017222246        3.59542811569862
C            2.57750477481848       -5.01341629671573        3.40958838753211
H            3.01638456108536       -5.99065161647754        3.44372234054520
N            1.31249312741044       -4.80452882741543        3.19606431665720
C            1.16721507576674       -3.43879311915186        3.22974660343175
C            0.06019352049624       -2.58176340576937        3.09434478897647
N           -1.18625093973621       -3.00902432937162        2.86847847130149
H           -1.92817879214985       -2.32832092329789        2.89590494536799
H           -1.37629793849669       -3.98837393630121        2.99572931952192
N            0.28948180885496       -1.25678169205653        3.15262096916149
C            1.51624402871052       -0.83106640819945        3.39502938502457
H            1.64248875178800        0.24372774619891        3.45620001947463
N            2.61994913743893       -1.52825888674423        3.59148432429533
C            2.41160853356245       -2.84259633550358        3.47877958149401
C            6.80863517348040       -4.56788298898047        3.13417951043353
H            7.21532473990455       -5.42235439736642        2.58131467287174
C            5.54904138595841       -4.94016445945579        3.90628242345667
H            5.06467407302489       -5.76623344570723        3.39159159742413
H            5.79452086293957       -5.21710565021962        4.92669456526190
O            7.87823327665072       -4.09749819665117        3.92718415151808
P            7.75953303962545       -3.26139440562704        5.33663767134811
O            9.15924523622965       -2.83160597541444        5.59753968204198
O            6.99730627639619       -4.02547941379356        6.36410284605424
O            6.82359526924001       -1.97326235687728        4.96358561270558
C            7.39164913342759       -0.81940526674211        4.40081797416246
H            6.79699855078274       -0.56953561865678        3.51628484398221
H            8.43642297808323       -1.00896894741985        4.13626953477490
C            7.32024221474818        0.34029507077527        5.40403573583850
H            7.74906819752901        1.23949880762283        4.94865206949257
O            5.97380978232150        0.63712302760076        5.74103181485046
C            5.64944852682827        0.13222921118686        7.02269299468567
H            5.36635746734556        0.99594045866925        7.64061383111614
N            4.42782046541848       -0.66568320613416        6.93240697765535
C            4.34855576659615       -2.02402301583914        7.04730658275574
H            5.27212269183685       -2.54269893120077        7.24948484378087
C            3.20174842296167       -2.72463072975927        6.91662571017584
C            3.14173455519584       -4.20768396275600        7.10334920734888
H            4.14469105605023       -4.62527101974279        7.09071651085116
H            2.66303843779662       -4.42928848740688        8.05501979054996
H            2.54396673176332       -4.65313109198827        6.31061356257600
C            1.98909345561815       -2.01896660167326        6.56343769844353
O            0.90929269021125       -2.51724794509220        6.28909097291816
N            2.14020532368340       -0.64426426824468        6.53720655882500
H            1.31531281653293       -0.09739616871769        6.30844718972919
C            3.28864620876269        0.07508282912212        6.71337971627718
O            3.26732195515577        1.29521247201259        6.68488938290164
C            8.03283576156807        0.01365309051189        6.72694616178963
H            8.80943981036872       -0.74378117753575        6.57205351453764
C            6.89859116606650       -0.53942285350564        7.58594185797384
H            6.89208772357703       -1.61899368428520        7.45468284743493
H            7.04721047888870       -0.29642226709973        8.63284742191246
O            8.70338453482012        1.15559437356111        7.21819937269606
P            8.28847588678696        2.09904318891017        8.49117339966969
O            9.24856007085110        3.23138995945268        8.43163233540959
O            8.14191392120954        1.29668645136600        9.73948309930504
O            6.78376648538975        2.61059278753035        8.10082083582300
C            6.60374588656257        3.81601022699109        7.39761751183110
H            5.97532701411683        3.59195159757789        6.52887316124103
H            7.57745331056705        4.20749673221587        7.08888558338569
C            5.89212127162390        4.83906401400435        8.29167804718639
H            5.76547234780912        5.77296586482720        7.73393958244493
O            4.59659359311318        4.40022783856075        8.66204750212658
C            4.61047958226110        3.83491845057385        9.96006768352193
H            3.83094469009651        4.35927565254902       10.52871257804576
N            4.16580147851154        2.46480125323989        9.93624531367860
C            4.81268852980664        1.26377921444912       10.04907324280464
H            5.87092014978376        1.18260562156444       10.19406752168992
N            4.01843187535669        0.23824477683108        9.97654432824851
C            2.75996883470863        0.76592173609089        9.79311986424261
C            1.49052505828881        0.14819198687582        9.60440152528898
O            1.20560802113698       -1.04252233955756        9.51054171985547
N            0.47407849500731        1.10330369278469        9.52223408305965
H           -0.45857312276814        0.72351085511706        9.38796704088148
C            0.64650261224392        2.46182584510240        9.59719695381546
N           -0.43191795006684        3.24791028273852        9.52037456315107
H           -1.34787018621100        2.86558225496905        9.68933380331409
H           -0.26054561055708        4.21941406782997        9.73311311402765
N            1.82928009748732        3.02546909230712        9.70337073659671
C            2.84648703316924        2.15850530439482        9.77606848382989
C            6.62842072513726        5.09308243586699        9.61942645113074
H            7.70694412297223        4.92966613225521        9.51074452241206
C            6.00203306890262        4.05877344167666       10.54829939902799
H            6.60094981480212        3.15115432122843       10.51199893099203
H            5.96689072517799        4.42602716463971       11.56889069874314
O            6.43903745624737        6.43759857375142        9.99857538392047
P            5.70186623939604        6.99878581480389       11.35678453684555
O            5.70401877294185        8.47470975935743       11.17958187014324
O            6.25197225167682        6.38666213179545       12.59898031047792
O            4.16987208721655        6.44017849772257       11.24912385543126
C            3.27354937065204        7.02723487915795       10.32195605029181
H            3.21650665135176        6.39117362743463        9.43173820597512
H            3.65386933456707        8.01655621720664       10.04775518772026
C            1.88847674650051        7.14318848870727       10.96736234492792
H            1.23192681451300        7.68162904462329       10.27585447774812
O            1.28697709528358        5.87834809040589       11.19545807386644
C            1.32436647603514        5.52255784501801       12.56067538850852
H            0.29067947329286        5.28297493244914       12.84797829396058
N            2.04391333840190        4.28092326641685       12.77615689939860
C            3.37514510681921        4.02577328792991       12.96809295662200
H            4.11703383548388        4.79746876530520       13.03210053422909
N            3.66406021632067        2.76348246465678       13.08138861285162
C            2.46357659245623        2.10869189196644       12.93691636397107
C            2.08890112458149        0.75019860137058       12.94504072741587
N            2.94700995632680       -0.26202009538566       13.16530814184465
H            2.61807068652574       -1.18354051349951       12.92022966093524
H            3.92381852902374       -0.06744954472575       13.01492470096351
N            0.78418177333865        0.46819765291343       12.81622306854568
C           -0.07847283687929        1.45740439705767       12.66207756081978
H           -1.11230988754794        1.15537005643054       12.57518303264358
N            0.14687404129281        2.75836847030604       12.60884884011094
C            1.44382242259931        3.05226343462834       12.74190082162155
C            1.93325899275307        7.86215030534434       12.32665019510232
H            2.86913538720644        8.42962327026670       12.40575771916435
C            1.90270109981175        6.70849295870825       13.34293452243532
H            2.91668370884303        6.49021459703911       13.67031646815846
H            1.28057136752099        6.95008691952212       14.20132952632538
O            0.81754750733321        8.70596897789729       12.41820425564438
H            0.89989054150865        9.27695381636462       13.19713043416585
