# Supplementary material for: The Excess Polarizability of Single-Stranded DNA Molecules in Solution: A Linear Response Theory in the Polarizable Continuum Model with an Application to Biosensing
Source: J Phys Chem A. 2025 Jul 25;129(31):7130–9. doi: 10.1021/acs.jpca.5c03229 (PMC12337146; doi:10.1021/acs.jpca.5c03229)
Supplement: Supplementary file 1 [file jp5c03229_si_001.zip › ssDNA-geometries/CT.xyz]

61
 energy: -115.992086378991 gnorm: 0.000325623177 xtb: 6.7.1 (edcfbbe)
H           -0.49201403523011       -8.55054850407534       -2.10189868039821
O            0.17341527175724       -7.92462091185691       -1.77713638436213
C            1.27967217160729       -7.94032505516598       -2.64910727190882
H            1.00773240060620       -7.51411159042964       -3.62236794071018
H            1.66336646663756       -8.95772238839445       -2.78085974885888
C            2.41554558181394       -7.08929503515555       -2.07220517753361
H            3.31294567120979       -7.22496747323338       -2.68792002285054
O            2.06711400245704       -5.70724332740946       -2.10025568231990
C            2.07020350438301       -5.15335663316805       -0.80139409854919
H            2.95265240497124       -4.50742947434408       -0.66821182205533
N            0.91623342747658       -4.30094784053907       -0.63109598330601
C           -0.31988367764363       -4.77659068971205       -0.91109674852986
H           -0.35417146264151       -5.79297846708795       -1.27624759295936
C           -1.41522018443131       -4.00338613399660       -0.74430661379411
H           -2.40114864294506       -4.37169930197805       -0.96036832443509
C           -1.20575537607028       -2.67496224336707       -0.26632479349217
N           -2.22546507175098       -1.83480021419269       -0.11533999740350
H           -2.03985506193605       -0.92128560886375        0.26218894774352
H           -3.16993838596044       -2.16181176270399       -0.22494144054807
N            0.01283595106520       -2.22019065686693        0.00974341901642
C            1.09060584684713       -2.98967775702714       -0.12857854547640
O            2.22796336525429       -2.61504703323053        0.16691576397304
C            2.75062194953749       -7.44112883268946       -0.61338422284860
H            2.36140230269026       -8.41880896706308       -0.31612902411861
C            2.08411037490155       -6.32632288468153        0.17897811379044
H            1.06675438200290       -6.61962628706272        0.43492800024510
H            2.64679253105100       -6.10239071606701        1.07731189502853
O            4.15914275198261       -7.46390113421899       -0.47339799906046
P            4.78468301539983       -7.68813901028375        1.03268104248616
O            6.11070409008286       -8.33490080381373        0.83948995206292
O            3.75889435545480       -8.26515699629410        1.94136672926302
O            5.02550770871049       -6.13417585122261        1.52967984837325
C            6.11264567906353       -5.46357958241644        0.92653014803108
H            5.85910118106118       -5.22705389636775       -0.11239346762645
H            6.98314367913832       -6.12777389465258        0.93343746944861
C            6.41998547135146       -4.16956358248280        1.67591548900549
H            7.36327600258023       -3.76953070293161        1.27631684564162
O            5.39562697378491       -3.21171467756631        1.44885009944246
C            4.98887600657905       -2.58758127638384        2.64359106275230
H            5.05161903096186       -1.50113618543192        2.49945908073513
N            3.56800726340609       -2.83117066943528        2.89327421690017
C            3.09816569815327       -4.09716986759459        3.10225559343082
H            3.85175253444350       -4.86760796314585        3.16769612550442
C            1.78844508709128       -4.40169574233528        3.20527625563742
C            1.28592358732233       -5.77573992171960        3.51988880114812
H            2.02298204607882       -6.53531409981210        3.26985848154381
H            1.05644058853130       -5.84558081978273        4.58202562437560
H            0.36678031375866       -5.95833454872530        2.96868209806188
C            0.81994269654692       -3.34618567412435        2.97461812171416
O           -0.39076940802488       -3.49710727165167        2.87836685972001
N            1.37244711119023       -2.08445283648681        2.87540017393135
H            0.73364735253511       -1.32572636546060        2.65448797006551
C            2.69828150444841       -1.77476813612973        2.73332027718112
O            3.06986154223921       -0.62590692779815        2.57546825299440
C            6.57432596253427       -4.34919384557592        3.19667104637088
H            6.05915263954730       -5.27030627574129        3.49835717470226
C            5.89020100210197       -3.09542569252195        3.77334170222921
H            5.31703918127990       -3.30196518195436        4.67289640413024
H            6.65969282280504       -2.35417742300606        3.98600501259878
O            7.94067825112071       -4.42429881986890        3.49831838633644
H            8.06028056906241       -4.71638853269983        4.41436909751919
