# Supplementary material for: The Excess Polarizability of Single-Stranded DNA Molecules in Solution: A Linear Response Theory in the Polarizable Continuum Model with an Application to Biosensing
Source: J Phys Chem A. 2025 Jul 25;129(31):7130–9. doi: 10.1021/acs.jpca.5c03229 (PMC12337146; doi:10.1021/acs.jpca.5c03229)
Supplement: Supplementary file 1 [file jp5c03229_si_001.zip › ssDNA-geometries/CTA.xyz]

93
 energy: -181.100768822709 gnorm: 0.000504995281 xtb: 6.7.1 (edcfbbe)
H           -0.21919208613837       -8.79605328129832       -2.12715188468372
O            0.41199927750847       -8.15128296019292       -1.77128027198997
C            1.54289887507611       -8.11271919854226       -2.60911508223358
H            1.27876889937834       -7.70752822995387       -3.59312237954996
H            1.98724636104431       -9.10772286074128       -2.72069708265829
C            2.60988258413205       -7.19181542040233       -2.00645447988843
H            3.52377371820945       -7.24861796532381       -2.60939213665720
O            2.14838365608517       -5.84205780449051       -2.01664270653408
C            2.11002074057345       -5.32474328958726       -0.70068387834589
H            2.98843785971143       -4.68982349805983       -0.51508352887338
N            0.95686849725556       -4.47780917614041       -0.53692747785740
C           -0.27765410547618       -4.96721298068639       -0.80525034040658
H           -0.29960500488376       -5.97626360528954       -1.19194375759230
C           -1.38214646642445       -4.21793144858638       -0.59560070663099
H           -2.36678449851887       -4.59728344509394       -0.79792131452870
C           -1.18260677410809       -2.89586267072835       -0.09242535586803
N           -2.21452351290702       -2.09300551848311        0.14785475292311
H           -2.02381200878144       -1.22167882266022        0.61391892455599
H           -3.14702990219052       -2.47138945013293        0.15747308058349
N            0.03848009414502       -2.40541820564094        0.10284006224017
C            1.12809049466818       -3.14732939294616       -0.07505696439240
O            2.26930647056699       -2.73534065033494        0.15328835596910
C            2.94871258531881       -7.53767914188790       -0.54225734623847
H            2.68812703316911       -8.56953267213334       -0.29038435226797
C            2.10889570302207       -6.53681864433752        0.23084795270880
H            1.09911833010515       -6.92998035401657        0.34288691095964
H            2.54881014533454       -6.31137168121256        1.19364493450710
O            4.35314399844034       -7.39474982844128       -0.36310252582281
P            5.05684922145105       -6.88350032974177        1.01959638698701
O            6.50879012900976       -7.13316381456090        0.81934926400411
O            4.33386863965081       -7.40684146335975        2.21375972899442
O            4.75234927561590       -5.26054124464971        0.96818947844263
C            5.75995466986533       -4.38766681125377        0.53869645036562
H            5.30851443922429       -3.68449157721682       -0.16964657776942
H            6.56516801303106       -4.95910497132244        0.06703150544283
C            6.32734260849397       -3.59285059402225        1.71998346497989
H            7.19900894356535       -3.02193018930512        1.38134504417364
O            5.37936094954317       -2.66067305373314        2.20995066219221
C            4.77060026295965       -3.13295583237920        3.39481753118990
H            4.95741487170014       -2.36793681371958        4.16178871870360
N            3.31682244103300       -3.13519093290586        3.24065624207401
C            2.52110539939163       -4.24084369597635        3.14948377836475
H            3.03214787756965       -5.19042137745905        3.15972020178403
C            1.17489703379248       -4.18855011862362        3.07100330499151
C            0.30230873287937       -5.40425713434228        3.03039834958920
H            0.90152782550022       -6.30339769479194        3.12844752215092
H           -0.42614289669771       -5.35041928578080        3.83612369527174
H           -0.24631945278552       -5.43028031769306        2.09074294979016
C            0.52577545530997       -2.89349167121407        3.02497143727827
O           -0.67668704886513       -2.69931331568244        2.97069745421316
N            1.40257242028416       -1.82773739232485        3.08949968074050
H            1.00704728208195       -0.89645193808182        2.99931878503043
C            2.76457354367672       -1.87239079181149        3.17916339875594
O            3.42118484302172       -0.84792084129851        3.26228870564956
C            6.69897941982397       -4.49475216553192        2.90805567140670
H            6.90593845422070       -5.51529312536683        2.56373496330521
C            5.44434262454804       -4.44910070661703        3.77782091135838
H            4.84876695817053       -5.32504071426226        3.53601727903342
H            5.70976976066430       -4.46753101178257        4.83052409087470
O            7.89209452424363       -4.05050482989230        3.51217922654856
P            8.04682239442194       -3.19473055336283        4.90263063071969
O            9.47931752095647       -2.79774827030746        4.92092431201437
O            7.45104564141212       -3.90822375117111        6.06807302653930
O            7.09539365576121       -1.88704057595250        4.67130985942963
C            7.57683618036048       -0.77910262121817        3.94163227060526
H            6.88724608186313       -0.60867715611491        3.10739310154416
H            8.58263492379430       -0.99942042679691        3.57110103250094
C            7.60856823914484        0.45535311670119        4.84963761470929
H            8.07413817520523        1.28297817745569        4.30477589171550
O            6.30650937754875        0.88561190167627        5.20336939847574
C            5.96465134061983        0.47905835561973        6.51119555842525
H            5.59437190017733        1.38239139746253        7.01716670419461
N            4.82582294653669       -0.41980368355444        6.50274485217166
C            4.73063213832551       -1.78514612702408        6.51892406900755
H            5.58060475207142       -2.43350679521947        6.60617565102828
N            3.51275114698205       -2.23347844483727        6.43188347155877
C            2.72759641715943       -1.10977101839299        6.31622822930233
C            1.34192249962563       -0.90711699709660        6.17219298228571
N            0.43773152385103       -1.89762701796317        6.20274508885360
H           -0.50861159066244       -1.68431172236038        5.93228740606958
H            0.77432431075805       -2.84307265637681        6.14823780578272
N            0.90779962825754        0.35826123176975        6.06322373243542
C            1.78425437687910        1.34635852227376        6.13143376016282
H            1.36955023800526        2.34174655292838        6.05625432578292
N            3.09453149951963        1.28847893442967        6.29085923335916
C            3.54116040319747        0.03116655118952        6.34951627184019
C            8.35481890977222        0.18888803897921        6.16744736006977
H            9.00495267359417       -0.68586879004892        6.04783431665212
C            7.22316686712467       -0.10034360845610        7.16976025505853
H            7.13315903694382       -1.17550688902181        7.30686884002390
H            7.41581283148845        0.37852523061717        8.12686239407734
O            9.09842506709490        1.33300199745722        6.49542976499037
H            9.71552070600201        1.12824505070331        7.21391008124994
