# Supplementary material for: The Excess Polarizability of Single-Stranded DNA Molecules in Solution: A Linear Response Theory in the Polarizable Continuum Model with an Application to Biosensing
Source: J Phys Chem A. 2025 Jul 25;129(31):7130–9. doi: 10.1021/acs.jpca.5c03229 (PMC12337146; doi:10.1021/acs.jpca.5c03229)
Supplement: Supplementary file 1 [file jp5c03229_si_001.zip › ssDNA-geometries/CTATCT.xyz]

187
 energy: -372.245955402074 gnorm: 0.000577009674 xtb: 6.7.1 (edcfbbe)
H           -0.63908616670140       -7.75670261210360       -1.86971954038972
O            0.04477775355600       -7.10111760124967       -1.66029797302816
C            0.94455912325218       -7.02341915191167       -2.74010427853701
H            0.44850119154940       -6.60359004910002       -3.62319544949960
H            1.36386718744532       -8.00760553606760       -2.97532191797127
C            2.11512371686289       -6.09620565016898       -2.39261084381585
H            2.85533921155124       -6.12345386119669       -3.20022120137043
O            1.65757634640958       -4.74957271914528       -2.25795922373794
C            1.89630128565158       -4.27854883848617       -0.94581469021081
H            2.78893145196622       -3.63424546074903       -0.92743742483486
N            0.79178421248733       -3.45782472961405       -0.51903756211730
C           -0.46591434438866       -3.96071039960358       -0.55424153490267
H           -0.54619345299185       -4.97331285830274       -0.92292709094848
C           -1.52166138457204       -3.21418187331205       -0.16652098552225
H           -2.52279269882136       -3.60277783310375       -0.17581635190387
C           -1.24687893233148       -1.88418482406468        0.27006551976870
N           -2.23898835529179       -1.06408566035158        0.61431976393873
H           -1.98721428574260       -0.17134052495539        1.00431065756942
H           -3.15090541443529       -1.44871004651017        0.79777487211855
N           -0.01093050045245       -1.39226919214832        0.27796230376630
C            1.03620924023663       -2.13958679816841       -0.06604298537724
O            2.20334898888357       -1.73377624496174       -0.01507873954955
C            2.80296188077023       -6.45473437809906       -1.06334883687371
H            2.67999674646007       -7.50410911918837       -0.78423335159185
C            2.11411004722070       -5.52093577956948       -0.08382676374522
H            1.15859443008257       -5.94943416302360        0.21477244827744
H            2.73395039731984       -5.31310105425578        0.78017681846006
O            4.19507284586121       -6.19655300294967       -1.21630961819606
P            5.16086957544795       -5.91677399315856        0.06888322678205
O            6.54935383589593       -6.00260422899630       -0.45721897792329
O            4.71253254413018       -6.73579156135364        1.23049104381328
O            4.79343067268241       -4.33772900372408        0.41300780606909
C            5.72344970968118       -3.33677196561463        0.11819486816239
H            5.17082068229138       -2.49602395494653       -0.31596585612411
H            6.47225091329702       -3.72221077135585       -0.58098196739598
C            6.42318760506749       -2.85047007846092        1.39308369633841
H            7.20433839016738       -2.13029398364628        1.12653917373445
O            5.50718220843132       -2.17641642285214        2.24133734343847
C            5.06681506341089       -3.02058839031577        3.27998517186615
H            5.26121739531671       -2.47840618029899        4.21556685445763
N            3.60733664298089       -3.15555328580400        3.20303381357881
C            2.91934599636692       -4.33612204758437        3.22716258695057
H            3.51695057545079       -5.22665608537352        3.33360478706174
C            1.57550401135858       -4.41996529288702        3.13283378142357
C            0.83317094496799       -5.71851452539339        3.19304743239327
H            1.47756298449109       -6.53377131317797        2.88167799345889
H            0.49410853872921       -5.89763764060430        4.21030773096355
H           -0.04086878644351       -5.65288635396894        2.55130445432775
C            0.81287452485392       -3.20126564911946        2.95670166144254
O           -0.38613292942205       -3.13294346505539        2.74169079295973
N            1.57087739082663       -2.05106141844295        3.07226993797911
H            1.08759559970625       -1.16216513036542        2.98907028394223
C            2.92751477443796       -1.95569231897506        3.21693258207778
O            3.46934238228308       -0.87397395608156        3.37577757520592
C            7.00625163301789       -4.00376612970063        2.22281567453120
H            7.21906388553503       -4.86738125690338        1.58143034888233
C            5.87995264847222       -4.31373806246626        3.20683471877271
H            5.31344234445558       -5.14063838183583        2.78599237370084
H            6.28245860431117       -4.58313890993095        4.17836943485428
O            8.25252482132570       -3.64974967103990        2.78303048816865
P            8.50931478331523       -3.04137316990910        4.28436379846517
O            9.88732678297239       -2.48719757075264        4.23409229595725
O            8.13127480191631       -4.03135440038686        5.33233510271706
O            7.41243912625384       -1.83346816188609        4.39224816045776
C            7.75279259236293       -0.52131036957985        4.03429179802853
H            7.04314611126967       -0.19503322494567        3.26561826072675
H            8.78140950595648       -0.49387078577934        3.66153982617234
C            7.60618768459363        0.37856680816472        5.26854146772086
H            7.81320799100668        1.41740477363715        4.98809080575405
O            6.27744701401399        0.31993342363255        5.75587725024222
C            6.20114666809395       -0.49249682069984        6.91220968430807
H            5.82403353519654        0.15251592161602        7.71945660035014
N            5.20330128911375       -1.52119795522999        6.73251349847197
C            5.30078244350287       -2.88527419149502        6.64753462255591
H            6.23719565377425       -3.40506109631147        6.68606462915485
N            4.15830114519914       -3.48811284748062        6.50456282384143
C            3.22455255850648       -2.47968967081236        6.46544959523095
C            1.82082397990485       -2.46755555872261        6.35779728827275
N            1.07593306085076       -3.57166959753374        6.27541271067889
H            0.07469664190784       -3.47504066672760        6.30653420783757
H            1.53000366942747       -4.45825317960340        6.41106573001265
N            1.21127730238830       -1.26866005958975        6.32976345584252
C            1.94264775582229       -0.17752742655076        6.46500324743753
H            1.40160235480466        0.76112990712520        6.46034830051552
N            3.24738739357915       -0.06041859158624        6.63632506763472
C            3.86798688115076       -1.24249135896569        6.60226796928321
C            8.51030119634919       -0.06126718667264        6.43169898007658
H            9.40114607467587       -0.57754296161411        6.05521204606503
C            7.60818806615777       -1.00466869822160        7.22020399965180
H            7.75975347893742       -2.01387073324478        6.84272080194240
H            7.83039007980442       -0.95049459111341        8.28147605839723
O            9.00379446037020        1.04409202527349        7.15405738125230
P            8.21827262341662        1.85107914786869        8.35203412389382
O            9.04679430065691        3.06594874480115        8.56766451589278
O            7.89740452566099        0.94170124484293        9.48992461558564
O            6.78173939729543        2.24983580632296        7.68706934415312
C            6.61959243485004        3.44980242465960        6.97669361343455
H            6.17717602973158        3.19099163492501        6.00945596331767
H            7.58722945319562        3.94466075058877        6.85083566649819
C            5.65615244090670        4.36654020914447        7.74334964941085
H            5.42485239190349        5.24605202255862        7.13270100560303
O            4.43729937910378        3.68550930757133        8.00265250678680
C            4.31771045219246        3.37808002541800        9.38157747425151
H            3.51449581883498        4.00914433322421        9.78833189759315
N            3.82511498079114        2.01835806246303        9.54654907190521
C            4.61355816349833        0.92911231137175        9.79079137532358
H            5.67014220517415        1.11792745529263        9.90406824212265
C            4.13868387478509       -0.33052381747543        9.89386646427511
C            5.01848778889998       -1.49970202850748       10.20808065651837
H            6.03908107101537       -1.16395073012919       10.36729528818646
H            4.64229763312017       -2.01979690572407       11.08563713676290
H            5.00430500689550       -2.20635938595195        9.37922086288961
C            2.73195284568758       -0.56769812522011        9.64301802427656
O            2.18384188512173       -1.65603305279431        9.58420647326517
N            1.99281185091915        0.59224684318272        9.48576273560353
H            0.99721648479281        0.48116144240460        9.31089699395546
C            2.46484364928462        1.87008007998809        9.36852252825083
O            1.70853703936063        2.80289477634820        9.16359292040606
C            6.19848420677862        4.80536416678822        9.11528379374881
H            7.29390594102644        4.81621715859219        9.13170577862060
C            5.64584822175809        3.73089795209993       10.04215958388102
H            6.35599094199777        2.90653220097095       10.04170331867811
H            5.52549830615556        4.11736413961610       11.04855281181732
O            5.73902484654989        6.11797485336690        9.37173888436583
P            5.16803676780786        6.67153329624715       10.80542241723877
O            4.94138626839729        8.12163560857867       10.58049362572982
O            5.98997760446156        6.18408394842188       11.94768909082345
O            3.72260080761926        5.88850115318698       10.91829765838014
C            2.52280506298708        6.53772384518486       10.57838492883680
H            1.99570688893180        5.91274781692258        9.84924325036373
H            2.75009409362960        7.52143257576731       10.15762998363300
C            1.65919419504261        6.70102686264213       11.83452051604553
H            0.78644724247667        7.31689990482129       11.58024723177292
O            1.19765908012646        5.44114578621081       12.28875329491367
C            1.64005183860575        5.15943885410640       13.60490884269697
H            0.76669243725407        5.15303000957354       14.27303791835503
N            2.16876573326704        3.81269505126065       13.66675144580933
C            3.25207124605591        3.46128825045274       12.93949168316355
H            3.70263668403137        4.24855542567064       12.35518179561214
C            3.73397311552074        2.19738091919116       12.95521288178107
H            4.60426964663570        1.92552204022269       12.38353532530904
C            3.02680062607633        1.24394330768382       13.74912353007488
N            3.44533716161748       -0.01397159837103       13.84926586843906
H            2.90253293972131       -0.65701744793704       14.40224455882717
H            4.24927079792231       -0.31899834312155       13.32860284090107
N            1.93402644410173        1.58355085946496       14.42234588289692
C            1.46480046185245        2.82988200734009       14.42033733600500
O            0.46882937602188        3.16610020535065       15.05353643147281
C            2.44396016900492        7.36581134533658       12.98148723001560
H            3.40818018898938        7.73230805692029       12.60367673140764
C            2.64809134613858        6.24379593257107       13.99901987275449
H            3.66984041065258        5.87085732236980       13.92253824406926
H            2.46270293604133        6.61965575366781       15.00034941794124
O            1.78688815914568        8.51065766027948       13.45623267413696
P            0.62016955446867        8.52790293388650       14.61436546171677
O           -0.13155879982342        9.78896242267442       14.38604849440899
O            1.21542753113834        8.25765155849555       15.95557380283389
O           -0.29492324104739        7.22669099119558       14.23158740198376
C           -1.55351077101218        7.39469553274191       13.61862604376607
H           -1.58959134737947        6.71136790601143       12.76465569449343
H           -1.66521739764234        8.43374854356266       13.29225375401035
C           -2.66976580634972        7.04779856443752       14.60560192698508
H           -3.63306765228958        7.23401767452817       14.10836131498494
O           -2.60654440593960        5.67663223481737       14.96622943871097
C           -2.73306867400802        5.49606506629992       16.36055334796952
H           -3.55266705025116        4.78303021523363       16.52437330257878
N           -1.56373681038886        4.81858998867439       16.92100466644660
C           -0.35823943518507        5.45148576936658       17.05536500773945
H           -0.32204070899080        6.48442562113257       16.74432694315412
C            0.74645372466415        4.84960313390102       17.53853578429110
C            2.04773025211371        5.56169193776890       17.72092165236127
H            1.96863347329173        6.58874186484214       17.37441165370437
H            2.33739275491847        5.54282838163726       18.76951170122430
H            2.82468050537451        5.05049886527608       17.15294039805125
C            0.68923168038268        3.43458472291766       17.84738226341018
O            1.62219090028198        2.75006883434402       18.24452645680659
N           -0.56710277836358        2.87682480815991       17.70860672037566
H           -0.62868970606715        1.86930329289508       17.82771240499553
C           -1.67387383601432        3.46887308918773       17.17116230678729
O           -2.71605791954149        2.85049898569363       17.02699850237804
C           -2.61363288532952        7.88144332890815       15.89734246515965
H           -1.59196090091986        8.26362195029883       16.02602349457051
C           -2.99207961907111        6.86538351680301       16.99260059375602
H           -2.41568937746151        6.99647219212588       17.90370794079551
H           -4.05562121668634        6.97951339450543       17.20066982928293
O           -3.53341921680708        8.93431322283874       15.79661383931972
H           -3.29338452806082        9.64408940092058       16.40909523926349
