# Supplementary material for: The Excess Polarizability of Single-Stranded DNA Molecules in Solution: A Linear Response Theory in the Polarizable Continuum Model with an Application to Biosensing
Source: J Phys Chem A. 2025 Jul 25;129(31):7130–9. doi: 10.1021/acs.jpca.5c03229 (PMC12337146; doi:10.1021/acs.jpca.5c03229)
Supplement: Supplementary file 1 [file jp5c03229_si_001.zip › ssDNA-geometries/CTATCTCAG.xyz]

282
 energy: -567.722612676482 gnorm: 0.003617391209 xtb: 6.7.1 (edcfbbe)
H           -0.26638667686249       -8.61085576753393       -1.97668077197936
O            0.36133250120025       -7.92549836775919       -1.69851558393179
C            1.37709365039764       -7.82069266334369       -2.66818245965419
H            0.97175071435391       -7.41997909496458       -3.60502374339391
H            1.85230090353432       -8.79107528649754       -2.84663851275084
C            2.46750478249952       -6.85174889105636       -2.19398520482464
H            3.30301191999509       -6.86614811992435       -2.90263361265184
O            1.95525069714011       -5.51953837057363       -2.14273397699444
C            2.00487882478342       -5.02275141234741       -0.81886461401819
H            2.85768101492247       -4.33805080816127       -0.69991538936036
N            0.82170402112187       -4.24481672721901       -0.54950447929852
C           -0.39923143048859       -4.80826214174321       -0.70987641081372
H           -0.39293661841984       -5.83468122763722       -1.04886445586544
C           -1.52605787197131       -4.10288929025710       -0.47012547527179
H           -2.50154245784655       -4.53945075608807       -0.57978306200962
C           -1.36462864140472       -2.74212430300356       -0.07120200291445
N           -2.42782057953084       -1.95886877639858        0.11715928684260
H           -2.25743027454299       -1.05245445989910        0.52051873249900
H           -3.32965167861925       -2.38836572780367        0.24279849083081
N           -0.16214445406394       -2.18864434611927        0.04400993131730
C            0.95127050816868       -2.89776747845740       -0.13084702520409
O            2.08256315040405       -2.43310468559991        0.04599558539385
C            2.99293320195136       -7.17236033214729       -0.78190543507438
H            2.85446930210468       -8.22096717604903       -0.50543641111336
C            2.16302853157001       -6.24320659178267        0.08633720621250
H            1.19594888408799       -6.70385213841965        0.28107298296473
H            2.67102757518343       -5.99702868414045        1.01011642606859
O            4.38910502547941       -6.89351542434790       -0.75942172574740
P            5.18243818731807       -6.45893778626792        0.60234934775265
O            6.62371246798725       -6.54362083621099        0.24730112442466
O            4.62380545452960       -7.17831963036115        1.78191749311121
O            4.73174511874062       -4.87213787049912        0.75067115053228
C            5.64400404323238       -3.86756967902689        0.41333139265063
H            5.10191099463682       -3.11177263321391       -0.16606690454323
H            6.46686690815424       -4.29751236375977       -0.16645006667014
C            6.20808904296469       -3.19841650681927        1.67322440582136
H            7.00595139634974       -2.50304901776079        1.38897751599608
O            5.20503167594700       -2.44106482551929        2.33147733225172
C            4.71226130603237       -3.13045384905119        3.46198479818168
H            4.87622014640509       -2.47081019239677        4.32621917394549
N            3.25594057796906       -3.24066161231412        3.35082382870360
C            2.54534214272625       -4.40098656203553        3.22673316127524
H            3.12557774837829       -5.30977367383207        3.24996720131860
C            1.20321464723895       -4.44597066172197        3.09399278146013
C            0.42114193841062       -5.71943123954016        3.01398787174926
H            1.09001641993828       -6.57067339239177        2.95605585564573
H           -0.20949075447988       -5.80535202098004        3.89564908127983
H           -0.23048296126383       -5.68683334846430        2.14419135056443
C            0.46536281110139       -3.20043356420807        3.03534700043445
O           -0.73360598830092       -3.09328115853401        2.83799420435389
N            1.24713361133663       -2.08033059465227        3.24445160078590
H            0.78155490587481       -1.17831943520635        3.23885497885335
C            2.60401632060420       -2.02763242892150        3.40060575391118
O            3.17191000865607       -0.96390801552102        3.59674771433907
C            6.72207467654206       -4.22074058858802        2.69803240007292
H            7.00348753882331       -5.15662795195886        2.20008842119394
C            5.51436244888672       -4.42257099202977        3.61127057221506
H            4.98396744830705       -5.30093044769305        3.25286608304293
H            5.83136673290537       -4.56963396058230        4.63922074473825
O            7.90884149822850       -3.77015903824434        3.31664197058638
P            8.03817248428677       -2.94191290790039        4.72433402996796
O            9.43758278284980       -2.44057651932065        4.72487109871206
O            7.52405544674395       -3.75445261973964        5.86450960551239
O            6.98410580706796       -1.70584872281039        4.53591598493514
C            7.41811977955408       -0.46060118925513        4.05711083750645
H            6.74063071105572       -0.17553658114911        3.24517691124828
H            8.45163094518341       -0.53823918040874        3.70606710633539
C            7.32507354760780        0.57785556383018        5.18358963627466
H            7.63548560256285        1.55722783353335        4.80252261719658
O            5.98647275894708        0.70212547233465        5.63468574300496
C            5.80536549166955        0.04409105555801        6.87348026284790
H            5.44979888370600        0.80605354177241        7.58244563364543
N            4.72481319283301       -0.91098494457931        6.78718079158457
C            4.70000153871830       -2.27627638215882        6.70118855608278
H            5.58912771368657       -2.87597264634596        6.69414603580336
N            3.50266051946189       -2.78047245199267        6.63442247571040
C            2.65776408285448       -1.69625979720407        6.65655065005403
C            1.25819074830177       -1.55374365902372        6.63267314204044
N            0.40578848322358       -2.58165764480943        6.55981760513187
H           -0.57342838613297       -2.38538364967324        6.68972948764203
H            0.77436947239983       -3.50408937749010        6.71538852512429
N            0.75883716265851       -0.30463425020788        6.65580877188901
C            1.59032262039460        0.71818271341471        6.74152902377225
H            1.13521423093331        1.70069283490325        6.78136461115109
N            2.90956995449869        0.71409496624827        6.81041525286071
C            3.41403122783003       -0.52043382310260        6.74548584399522
C            8.16385118787809        0.18429496555222        6.41118110144809
H            8.98542362315576       -0.47967198086982        6.11843235737768
C            7.15405003556527       -0.54011765440257        7.29613219124262
H            7.21196239348787       -1.60608202390326        7.08506077590123
H            7.36336088934878       -0.34706286801579        8.34323223084894
O            8.78683010718373        1.30961046248495        6.99138098954669
P            8.16634957187284        2.27777849810635        8.16177815189890
O            9.06040810497506        3.46495257306493        8.16903125433627
O            7.92532015158270        1.49856131190372        9.41276281886990
O            6.69064314461423        2.67771619467305        7.59034085311557
C            6.46517462095513        3.88255797891325        6.90798691355913
H            5.93359072783457        3.63024131161185        5.98513660610809
H            7.41882779519004        4.37601225717987        6.69688146765004
C            5.58231209788664        4.80021288019598        7.76649376143099
H            5.30515550652244        5.68705345580896        7.18601527755651
O            4.38181631757907        4.12965948213383        8.13049291174195
C            4.37793314790688        3.82315136873616        9.51311491348645
H            3.62044079604200        4.45975211585440        9.99286678370432
N            3.87906730561104        2.46841347464001        9.71593689851448
C            4.66401508877313        1.36884148943499        9.92193431545992
H            5.72904881182741        1.54090594903108        9.96001204991104
C            4.17611807888793        0.11839453019744       10.06830250732867
C            5.05316014894227       -1.06520581729616       10.33046673682435
H            6.06950628764096       -0.73864315758336       10.52625215906743
H            4.65807165352027       -1.63300815879955       11.16859419246108
H            5.05700405748879       -1.72304001555652        9.46175109998821
C            2.75119668838224       -0.09569725668985        9.92611729977224
O            2.18042427753931       -1.17431437346987        9.92082947563339
N            2.02372686538176        1.07452484132278        9.79475258899721
H            1.01509480536761        0.98378448483888        9.71138359470462
C            2.50835253722189        2.34345610481602        9.63511487357581
O            1.75684931922229        3.28691610195451        9.46132546111601
C            6.25072133860493        5.22277941020299        9.08670968610763
H            7.34334995899100        5.21438708581814        9.00584874637446
C            5.76369924280292        4.15354854013720       10.05572963883849
H            6.45594296949275        3.31708447904374        9.99264515955034
H            5.73399845314063        4.53651333179056       11.06988007997081
O            5.84396127074903        6.54459706425935        9.38552259246412
P            5.38497001104751        7.10311648322336       10.85771765704296
O            5.20207646257653        8.56358283599788       10.65794549906352
O            6.25096947705051        6.57125316787994       11.94458114506772
O            3.91709183752377        6.38758890637630       11.07326800778204
C            2.75832135800677        7.00491705304144       10.57289576990426
H            2.35762076277141        6.39763316056697        9.75298073161742
H            3.01067834296566        8.00931072251223       10.22042664397476
C            1.71166965238770        7.08446340643133       11.69101670963126
H            0.85006233977245        7.66166697148023       11.33435386660318
O            1.25173795087525        5.78590909120235       12.03158175901746
C            1.64783877254870        5.42233969600429       13.34413380678630
H            0.73674220669892        5.32822361774881       13.95288630434419
N            2.21940327899155        4.09075103615209       13.35232775078081
C            3.47616819862847        3.83481321836140       12.92249681512193
H            4.03890302445934        4.68222912698950       12.56163463692152
C            3.99594884246024        2.58679055940116       12.96021330693465
H            5.00149655239354        2.39318773728862       12.63141558439183
C            3.14632969496421        1.54201314153338       13.43662914671111
N            3.59176299601056        0.29955566959822       13.57704266799125
H            2.95688066230861       -0.39529732245511       13.93395361671418
H            4.54036912127585        0.07054467471983       13.33446167464854
N            1.88016636125941        1.78257664551897       13.75661304833895
C            1.36629341303038        3.00879581453080       13.72513974832753
O            0.20064452125802        3.24925642189360       14.03521159982944
C            2.28732997275106        7.72464825674055       12.96905907852274
H            3.21451650844840        8.26107225251367       12.72809930150635
C            2.56290265861747        6.52871226643416       13.87525444375936
H            3.61361236610449        6.25650531461723       13.78908519878945
H            2.32664106837785        6.78211666597361       14.90273944012952
O            1.41023077648046        8.70401541060714       13.48084778990952
P            0.43403961300854        8.56939688112023       14.79272930660773
O           -0.46065180454890        9.75128386927550       14.70644538035157
O            1.22536152897277        8.30262914765225       16.02821275420986
O           -0.39355197103556        7.18968923136472       14.48962055830047
C           -1.64368025731990        7.23480395196374       13.85561252444525
H           -1.60913766349804        6.54128524688203       13.00854180256991
H           -1.85217131687834        8.25510526592458       13.52044124608252
C           -2.72629917042417        6.77739922907290       14.84132571440654
H           -3.70200880214456        6.79296116406791       14.34356531687711
O           -2.48464194445963        5.44294594219035       15.26286315969943
C           -2.00557380492924        5.40931273253067       16.59431361464829
H           -2.75745313199946        4.86796261625869       17.18777518756474
N           -0.81709887804058        4.56933439256645       16.69630414444369
C            0.47041084433103        5.02885768033230       16.71791792443155
H            0.59928961206388        6.09580714714479       16.62359113553116
C            1.54512783598877        4.22532834385915       16.85615135959416
C            2.94926440101893        4.74066327940308       16.92545509905095
H            2.95015082469402        5.80715981353305       17.12712835258034
H            3.49576544044916        4.19834881971011       17.69184196254371
H            3.45370536487035        4.56526886599251       15.97582416268604
C            1.34730174148222        2.78962550047190       16.89701654461667
O            2.22957962218482        1.95364325863008       16.99344259346327
N            0.01988367646912        2.40714202937793       16.86355601234020
H           -0.17251970824197        1.41068324275444       16.82183065117173
C           -1.07216638479979        3.21104116341670       16.70584466152938
O           -2.19762535841437        2.74453008482950       16.65463903434193
C           -2.76287611863266        7.63600652167896       16.11856910126104
H           -2.35287967862850        8.63478035634700       15.92794586180365
C           -1.87316798336757        6.85229905657650       17.07761667444365
H           -0.86287141085155        7.24165397185625       16.97935562686732
H           -2.21614613581979        6.97225333501242       18.10030813630523
O           -4.10749720646110        7.80630583427034       16.52108008380512
P           -4.73594723836110        7.48151378486772       18.00054355453640
O           -6.17071823791262        7.84538199141223       17.87392535506416
O           -3.89763444974291        8.03343064927694       19.09892981908170
O           -4.58433875057449        5.84750616834166       18.10946913989026
C           -5.53067130579884        5.03621330046550       17.45985557316436
H           -5.05975876881647        4.56756139005082       16.58773763132212
H           -6.37835894923258        5.65519625784767       17.15072454987267
C           -6.00173190813411        3.93811450061368       18.41977273722595
H           -6.82313550960754        3.38368439465992       17.95163933189986
O           -4.95707330572067        3.01422981373007       18.68028062868605
C           -4.49637595457230        3.12652442762658       20.01802653340574
H           -4.75930715648570        2.19484410813494       20.54095441825018
N           -3.05170503686185        3.15685934052634       20.05352076741024
C           -2.33078657681502        4.27419156746752       19.82377498948196
H           -2.88783113828233        5.17457477164550       19.61184328632811
C           -0.97703773881025        4.26377955959206       19.86312783730923
H           -0.41152760942136        5.16062926705369       19.68145164134716
C           -0.34490427876086        3.01020926267463       20.10988508459410
N            0.98072044057220        2.91427992112241       20.24219230914935
H            1.37240704619896        1.98532113078588       20.25606212186121
H            1.55827200132801        3.68685939850016       19.95392627464091
N           -1.05554625000143        1.90223929855168       20.27314082118178
C           -2.38764172069622        1.90733107514172       20.23604499751570
O           -3.05611833290810        0.88640551144148       20.37193303299828
C           -6.44841802663330        4.50454920451821       19.78077734563249
H           -6.71127691912538        5.56560915774119       19.68453137548692
C           -5.21124077501329        4.31970757703356       20.65113021451246
H           -4.61301089630021        5.22740573749752       20.60109506924594
H           -5.48794943992075        4.12205773165321       21.68105617254363
O           -7.61400222930790        3.83373346223161       20.20863457904627
P           -7.83533761185502        2.99577191302858       21.59976977831949
O           -9.22475839344559        2.48257984679421       21.48032852615150
O           -7.41444902884631        3.78197502930772       22.79326045522521
O           -6.75772404200638        1.76762972985497       21.46666222936296
C           -7.14811162646777        0.56468490844771       20.85141879467815
H           -6.41744860113408        0.33840708461645       20.06627687054103
H           -8.14941361722881        0.68487082262944       20.42718680779744
C           -7.15873085409578       -0.56952623428008       21.88299037305766
H           -7.60917892657700       -1.45777288843681       21.42645432139927
O           -5.85172000133197       -0.93556446406958       22.28530616664571
C           -5.52426739554080       -0.36530307973538       23.53482503771683
H           -5.13768948723006       -1.19128633353357       24.14892977724548
N           -4.41774424872917        0.55582772828766       23.42916958235965
C           -4.35713858298400        1.91760391424500       23.32568167887473
H           -5.23404423959935        2.53425730635055       23.30744167552557
N           -3.15100938659074        2.39505952513851       23.26332964652230
C           -2.33089768430037        1.29201835134390       23.31518733660569
C           -0.93524721502672        1.12253466511530       23.32221890445708
N           -0.05221007756587        2.13349620845404       23.35966154725722
H            0.90653013932111        1.90807267673998       23.14542176190863
H           -0.40231895500261        3.04858314211887       23.13486926088772
N           -0.46215143133312       -0.13392331865476       23.39336065761754
C           -1.31935599784707       -1.13854966541046       23.44383732015609
H           -0.88617714821109       -2.12835019162238       23.47757963789036
N           -2.64028078138143       -1.11051103953961       23.47586002421575
C           -3.11608530819015        0.13404018569635       23.40307101414096
C           -7.91631582695830       -0.17294445994315       23.16389672059518
H           -8.58984191545731        0.66768145114556       22.95587897135877
C           -6.80064760643283        0.24163923562558       24.12213122178541
H           -6.73984038286076        1.32727904372468       24.15371034727005
H           -6.99440696220284       -0.13563973369413       25.12228326674479
O           -8.73614633292191       -1.22867085620563       23.59483251249770
P           -8.43967941456379       -2.25672076941008       24.83986054438802
O           -9.39658138577495       -3.37542496900771       24.63276200965161
O           -8.43781134168093       -1.53357293530017       26.14558803447578
O           -6.90425339815955       -2.75223158086318       24.55347596936189
C           -6.68148138011157       -4.04839857510435       24.03403301877090
H           -5.98785670661783       -3.94331922774686       23.19455258845879
H           -7.63603981332144       -4.46296909843462       23.69582178701634
C           -6.07386072274878       -4.97205688777361       25.09789965068202
H           -6.10529541695618       -5.99680489718300       24.70562146130022
O           -4.71040952280655       -4.66600446432368       25.35046000141172
C           -4.51320142481503       -4.23242297438845       26.67435218548969
H           -3.54039155609759       -4.63337551904879       26.98312644515978
N           -4.35128947923254       -2.79116922949137       26.76308056583219
C           -5.28280769641669       -1.79333431199351       26.89000170730806
H           -6.33202443063014       -1.97140830748720       27.01022217627531
N           -4.77715288801986       -0.59774227542867       26.85194109340058
C           -3.42712824918882       -0.78521928599718       26.66582629064831
C           -2.36063340379575        0.14493175465794       26.50143146289439
O           -2.38766560554045        1.37480828184671       26.46622964805785
N           -1.13535242244405       -0.51303369234350       26.39742434149462
H           -0.33872001153581        0.09086410933251       26.22204247582469
C           -0.95756828176373       -1.87216637202438       26.35900898303474
N            0.30162810734584       -2.32882938616449       26.28938984710048
H            1.00935342885990       -1.72262128576126       25.90628934136954
H            0.39174353426012       -3.31870464176312       26.12039741341217
N           -1.94496382324184       -2.72801082961135       26.48909176780973
C           -3.15448126033293       -2.15402476231992       26.60675080262173
C           -6.82467910743878       -4.91822224593666       26.44528701019190
H           -7.49704360660445       -4.05134669383673       26.43809849126478
C           -5.69746274783824       -4.75275770073182       27.48566046984514
H           -5.96604424645896       -4.07376186602127       28.28953240690678
H           -5.46278867291303       -5.74096084325620       27.88165250525365
O           -7.54261508321563       -6.11044954498741       26.62507223102869
H           -8.31718361163882       -5.95174436157594       27.18114902749219
