# Supplementary material for: The Excess Polarizability of Single-Stranded DNA Molecules in Solution: A Linear Response Theory in the Polarizable Continuum Model with an Application to Biosensing
Source: J Phys Chem A. 2025 Jul 25;129(31):7130–9. doi: 10.1021/acs.jpca.5c03229 (PMC12337146; doi:10.1021/acs.jpca.5c03229)
Supplement: Supplementary file 1 [file jp5c03229_si_001.zip › ssDNA-geometries/CTATCTCAGTC.xyz]

344
 energy: -693.865848567231 gnorm: 0.002071088918 xtb: 6.7.1 (edcfbbe)
H           -0.31249602144320       -8.57829835262420       -1.80070065503410
O            0.31828347332323       -7.87295559410641       -1.58724048432021
C            1.29541143933519       -7.81665602521582       -2.59975803830683
H            0.84946205201635       -7.47937748249057       -3.54286943225182
H            1.77720447872480       -8.79083443541842       -2.73556467245546
C            2.39032201735229       -6.80912330670740       -2.22985100194914
H            3.19321451971660       -6.85129664502371       -2.97422359577452
O            1.86218633971470       -5.48110648213842       -2.22649762018034
C            1.96657084802692       -4.91438028532027       -0.93445838822434
H            2.82238983171240       -4.22394302588893       -0.88744214355097
N            0.79229405377492       -4.12636979552142       -0.65794814974458
C           -0.43237440228982       -4.69621424663146       -0.75591323209346
H           -0.43342269242340       -5.73850151601501       -1.04163687173727
C           -1.55212989502328       -3.97690531909366       -0.52694871477002
H           -2.52982828625510       -4.41767743624018       -0.58603555674417
C           -1.37907055172817       -2.59883385511760       -0.20147738496703
N           -2.43582356186699       -1.79932694627477       -0.04778831166621
H           -2.25787460556659       -0.86854536876047        0.29123951128554
H           -3.33943771576894       -2.21438719617389        0.10927729920610
N           -0.17297628225803       -2.04536526761583       -0.12584572764230
C            0.93438687427514       -2.76681284115798       -0.28949131254048
O            2.07139594521675       -2.30262062235726       -0.15048411427480
C            2.98445812021855       -7.04094288120850       -0.82962135417129
H            2.89260940956605       -8.07437973685263       -0.48640749633955
C            2.16995761694361       -6.08525188832159        0.02449668204700
H            1.21551635049864       -6.54707139232356        0.27127210414903
H            2.70098406425587       -5.78863562836158        0.92075136355620
O            4.36924310036453       -6.71451358447794       -0.89027871013477
P            5.20766708907244       -6.29464738092831        0.44621271460491
O            6.63697520516607       -6.33382808325359        0.03696044401269
O            4.70725898326986       -7.06451794002775        1.62074512222868
O            4.72625651142395       -4.72271899998014        0.64698903622998
C            5.62497981932599       -3.68738381739041        0.37319811751400
H            5.06744261663203       -2.90371063917271       -0.15135447496872
H            6.44962728289462       -4.06747509556534       -0.23801068471777
C            6.18917556610571       -3.09598965972950        1.67076121684593
H            6.97194073534313       -2.36855049927448        1.42955123333163
O            5.17889200986334       -2.40191169746780        2.38622891605118
C            4.69852413417972       -3.17705151696385        3.46281017394704
H            4.83685931060093       -2.57302077080435        4.37024165353276
N            3.24686715146722       -3.32573257031505        3.31751522644296
C            2.56505108357661       -4.50786013335887        3.25726597257869
H            3.15959638829334       -5.39907714883024        3.37881172338869
C            1.23125270641228       -4.59305666120260        3.06774150452087
C            0.48541531052347       -5.89071022051171        3.05375020914436
H            1.17123104993021       -6.71858904200928        2.91080321721575
H           -0.03775669260222       -6.01439968628051        3.99949501430962
H           -0.25860726985744       -5.86484610449542        2.26198543172331
C            0.47642770441788       -3.37187118121740        2.87469638857514
O           -0.70489157094297       -3.30110897784597        2.57703544692690
N            1.21955537425248       -2.22343910595554        3.07432246258798
H            0.73554645261521       -1.33439238116041        2.99980969088009
C            2.56330765740259       -2.12900602534270        3.30883123050559
O            3.09190442740165       -1.04731354830275        3.51276541689014
C            6.72754929438868       -4.17511732259603        2.62087244033333
H            7.01663634195503       -5.07175713681637        2.05986516630400
C            5.53113833323351       -4.45622279198029        3.52787156884643
H            5.01564256188543       -5.31984683824034        3.11562952279408
H            5.85917131202864       -4.66032465941466        4.54245201964452
O            7.91280048413216       -3.75171172012458        3.25809433775923
P            8.03148413290943       -2.98544599539361        4.70299671795126
O            9.41882814572602       -2.45202515176843        4.71641448746050
O            7.54655766903597       -3.86058534858066        5.80783724721263
O            6.94526065617649       -1.76864786909829        4.57783735391006
C            7.33715534243705       -0.50547526917738        4.10852932928777
H            6.62983822468535       -0.22266555551245        3.32151247859533
H            8.36168244591111       -0.55364031720514        3.72738364707444
C            7.25360455685093        0.51170534621918        5.25457231491268
H            7.54108370900485        1.50208466636770        4.88502593058266
O            5.92409460701738        0.61048184216276        5.73822392750758
C            5.77357977189761       -0.10535866038223        6.94851534202948
H            5.40927841621911        0.61676913601879        7.69358320900239
N            4.71673804793126       -1.08355480160442        6.82376685128655
C            4.72539470812266       -2.44980757871005        6.75118267735419
H            5.62707170122972       -3.02949577362250        6.77938590873190
N            3.54344356126396       -2.98158893902144        6.63962784867952
C            2.67486242208314       -1.91664533077632        6.61635085751012
C            1.27532831236593       -1.80927074022718        6.53087438242571
N            0.45350203022541       -2.86062093956091        6.41698938829015
H           -0.53251700790070       -2.68856136539247        6.53062627597642
H            0.84064352422408       -3.76913893436459        6.60789952145543
N            0.74414300734309       -0.57400941530431        6.52872682890931
C            1.54691276851382        0.46850887656907        6.64641514827608
H            1.06641565804724        1.43951628734150        6.66513066653187
N            2.86179457433390        0.49827110695052        6.76761934290294
C            3.39990990641557       -0.72300362417942        6.72873128861038
C            8.11950819001856        0.10705333613602        6.45855248310448
H            8.95739167783202       -0.52263820120287        6.13812351728834
C            7.14107033312556       -0.67232975145569        7.33181118066348
H            7.22226422469651       -1.72809157402499        7.08266978114127
H            7.36051031061147       -0.51164044024201        8.38230532775849
O            8.71337552651993        1.23249236508846        7.06654449513966
P            8.06623052359152        2.15617407957127        8.26197157978108
O            8.94739792421128        3.35163471090924        8.30648589031744
O            7.82655877806744        1.34285425102892        9.48953008804655
O            6.58845174152814        2.55277694640840        7.69002845426853
C            6.38018959728013        3.74611917111246        6.98021180155837
H            5.83479931687400        3.48161372041603        6.06912127276345
H            7.34183096224146        4.21372726683594        6.74860095590603
C            5.52834469452702        4.70562812106668        7.82319301867668
H            5.28226201103092        5.59270621829495        7.22996373995041
O            4.30156274266509        4.08967578655429        8.19777463692606
C            4.30420514294690        3.75837113379368        9.57442292213566
H            3.55197201807862        4.38941825668265       10.06909724022914
N            3.79325245859806        2.40194766919432        9.74984550230018
C            4.55959807546218        1.29465248101545        9.97881828263129
H            5.62240539363059        1.45855073289235       10.06987364922355
C            4.05870020095241        0.04470870631734       10.07924273269160
C            4.91666131952022       -1.14721782316068       10.36488643847834
H            5.94788630039426       -0.83782761891763       10.50202090395715
H            4.54777576596819       -1.65911644839874       11.24998908862885
H            4.86179115366741       -1.84883975316814        9.53328331956389
C            2.64174298497842       -0.15821554878716        9.86317228885670
O            2.06676592319360       -1.23377986300971        9.80174438045149
N            1.92802599031093        1.01874622959531        9.72324995350078
H            0.92301009383760        0.93662866999002        9.59855083372688
C            2.42594025993897        2.28780736624335        9.61093251014161
O            1.68807102025254        3.23843619842164        9.42053245621297
C            6.21025266728367        5.11932690347248        9.13818356478776
H            7.30198651298640        5.07834239780917        9.05655916501895
C            5.69535873194876        4.06930461641235       10.11527273251106
H            6.37114529116123        3.21916382252047       10.06387379143217
H            5.66926415027028        4.46312582050820       11.12491585855251
O            5.84471938581225        6.45487214257269        9.42650295781169
P            5.36445919613756        7.03425284851040       10.88464662663531
O            5.21966177362590        8.49646544067382       10.66917603287661
O            6.19313265106915        6.49384895487621       11.99588209749469
O            3.87847541522979        6.35370537402798       11.07330977263464
C            2.74937797443662        6.96569426200558       10.50402766426030
H            2.39343122143589        6.35191050752536        9.66836469438125
H            3.02007883779580        7.96753291612677       10.15738638758657
C            1.64651665306700        7.04996094359978       11.56613506844708
H            0.78568690892780        7.58593970227974       11.14996663010262
O            1.20792326952894        5.74898222748449       11.92912895989417
C            1.57795615170128        5.43052284315669       13.26167266287513
H            0.65218585672794        5.31981907880924       13.84486284470755
N            2.18720456422442        4.11567142619142       13.31486264555481
C            3.47760360770380        3.88605690898130       12.98178109923347
H            4.05580858839107        4.74692803333964       12.68312703035717
C            4.01172179052814        2.64466911841154       13.03321603627708
H            5.04342217477790        2.47310742871252       12.78297000861674
C            3.14503667666659        1.57689445545498       13.41503558330481
N            3.59603985487306        0.33387459945039       13.53753349187892
H            2.95391653855769       -0.37792955791819       13.84357903839901
H            4.56862444276603        0.13170213381013       13.38161213897264
N            1.85644664051920        1.79311714871078       13.65118385409482
C            1.33119307546790        3.01491622584728       13.61935026750549
O            0.14690499599956        3.23526521621987       13.86948594948099
C            2.13793611485061        7.74514424590559       12.85010688824365
H            3.04747705908457        8.32127245794043       12.63693070689825
C            2.43285583663794        6.58258133902062       13.79302174857860
H            3.49561254042740        6.35275020168818       13.74452218709580
H            2.15419403120669        6.84734262522768       14.80654850071564
O            1.18699275888268        8.68563413267169       13.29958960400215
P            0.22866947034076        8.57316151529296       14.62688539293320
O           -0.72460409798422        9.70239097493594       14.48030135470450
O            1.03909536128267        8.41656973815030       15.86819443966091
O           -0.53025281030759        7.13834608739860       14.40363303680376
C           -1.77698379539361        7.09248515706366       13.76273405040540
H           -1.70676657788525        6.35754824791080       12.95374922975922
H           -2.02795910790453        8.08357148618921       13.37332505399066
C           -2.84654061725186        6.64183180144439       14.76516222292583
H           -3.82024414923675        6.59943888427190       14.26599029956761
O           -2.56593361475809        5.33658660001855       15.25024956506192
C           -2.04349097960869        5.38406342949386       16.56343993629628
H           -2.73881135665337        4.81545075040830       17.19858295251778
N           -0.79891524960134        4.62074241808184       16.64667415787072
C            0.45757657465029        5.15644617954676       16.69242945117198
H            0.52116224509281        6.23230376654593       16.65015242086607
C            1.58205614259808        4.41687930593702       16.78645852499084
C            2.94894703720467        5.01797600351306       16.89248243267885
H            2.87754633473494        6.09162258195754       17.03418215447505
H            3.48575010784730        4.55545266722613       17.71656736236451
H            3.51153828763125        4.81574532596585       15.98191827389947
C            1.47447885046134        2.97225657759083       16.74657916754042
O            2.41070691268500        2.18972175763325       16.75183969702881
N            0.17236749145192        2.51010118742652       16.74013196514179
H            0.04083473902486        1.50601112123309       16.66277831320420
C           -0.97189023183203        3.24987540388907       16.63375989646797
O           -2.06773497064941        2.71722031410221       16.59862936190132
C           -2.91457735051009        7.55410872278192       16.00272803134789
H           -2.54538621989621        8.55892010179381       15.76599557188086
C           -1.98918161618970        6.85009563244166       16.99087867648426
H           -1.00124634035251        7.28878517681796       16.87902423037865
H           -2.34097523134994        6.98845077638472       18.00812751460768
O           -4.26316684746390        7.69123359185994       16.40293853971929
P           -4.87976559739050        7.37299371666009       17.88974340557519
O           -6.32930748192191        7.66442680181504       17.74915501373291
O           -4.07524068743566        7.99674121240754       18.97433433855334
O           -4.64405465785455        5.75209112799492       18.03942835016937
C           -5.53869307144005        4.87893725279155       17.39769977720349
H           -5.02918781905344        4.40686506723933       16.54968190832416
H           -6.40828791723559        5.44819872839013       17.05545374425159
C           -5.97875382852915        3.78975330490705       18.38290964630280
H           -6.76790010419795        3.18584630680354       17.92069208313399
O           -4.89851450177128        2.92096292590269       18.68644418170748
C           -4.46914279101545        3.08754029275665       20.02969314938506
H           -4.70304385076169        2.16068544990950       20.57445707064766
N           -3.02788202132350        3.18159320990874       20.08473440189308
C           -2.35576797130054        4.32114124067061       19.81705683925923
H           -2.95237645797017        5.18681211277852       19.57151418979226
C           -1.00356945876162        4.37248371977228       19.85923361247739
H           -0.47790641221205        5.28671772061199       19.64777460945795
C           -0.31839395019863        3.15945154887802       20.16115659101843
N            1.00789789603468        3.12845105188316       20.29561127673760
H            1.44193778803018        2.22480982338058       20.39356058070486
H            1.55339319188952        3.92453382115402       20.01065471521770
N           -0.97981502308446        2.02664268435222       20.36132601326738
C           -2.30964130878205        1.96989127849394       20.31766475648169
O           -2.93538373025483        0.92519931341693       20.48122864086839
C           -6.47077165299071        4.38027968128284       19.71764051878616
H           -6.76997309051662        5.42748594226508       19.58320808926770
C           -5.24363439448336        4.26871400189527       20.61419410548055
H           -4.67971435292329        5.19717617777847       20.54824280269030
H           -5.53061482129076        4.08947185249990       21.64413084182058
O           -7.62329803199816        3.68676464383974       20.14735723935424
P           -7.83246350493343        2.84568288679640       21.53736970583404
O           -9.20838221903952        2.29935587172533       21.41043869150405
O           -7.44048119868762        3.64775591377339       22.73025462780418
O           -6.72192285773291        1.64491343333885       21.40634541258771
C           -7.10306993700659        0.39526741239248       20.89010883874153
H           -6.36908395811140        0.11748699088739       20.12588371620153
H           -8.10750520588582        0.46990695014178       20.46298057080539
C           -7.09781569277121       -0.65591454206557       22.00752125767864
H           -7.50449015751722       -1.59569805944475       21.61816853352070
O           -5.78244621755320       -0.93284521229615       22.45842478783359
C           -5.50645973341138       -0.25838607933171       23.66955393016060
H           -5.14382004711218       -1.02624296136637       24.36896262702865
N           -4.40089052527980        0.65842716154261       23.53361571469883
C           -4.35042645529797        2.01608123403259       23.38073518357051
H           -5.23336724068640        2.61914102145648       23.30798737401091
N           -3.14756808710292        2.50443294544581       23.34349217457297
C           -2.31887515153365        1.41290285207590       23.46500338621691
C           -0.92021135705120        1.26007993236722       23.50742469252819
N           -0.05348596114076        2.27504551515901       23.48012097154157
H            0.92633138972382        2.06000349079472       23.40158441978043
H           -0.40429924474239        3.19317323978843       23.27609720544499
N           -0.43565675184578        0.01102704431103       23.63500284846493
C           -1.28421250120205       -0.99715763596034       23.71450565282817
H           -0.84203108892389       -1.98057374646361       23.80895946451021
N           -2.60613252857856       -0.98507999094120       23.70742050340975
C           -3.09367210893733        0.25163289210002       23.57352393317904
C           -7.89262894992510       -0.18456940482357       23.23835197756854
H           -8.61113730705205        0.59148947485772       22.94971706919396
C           -6.81006263471562        0.38425261111098       24.15189395033371
H           -6.78458670032192        1.46520696618491       24.03557160071612
H           -7.01735157092159        0.13800718595637       25.18811083294838
O           -8.66266644312941       -1.23695063109587       23.77168747005932
P           -8.31892294284985       -2.13628874675695       25.10068812977278
O           -9.26466720817603       -3.27967513332249       25.01616353141288
O           -8.27220511518365       -1.29922305544679       26.33354232550134
O           -6.78571663284995       -2.63279894859903       24.83023850845561
C           -6.55168649955041       -3.85599860166475       24.17387850625738
H           -5.88440570628407       -3.65125265618117       23.33008317145996
H           -7.50281916634176       -4.27149025520727       23.82776788336187
C           -5.87711793563242       -4.83581145223881       25.14143349813941
H           -5.70871032450031       -5.78710728878827       24.62532276925467
O           -4.60907528802292       -4.36024835268373       25.56123172234134
C           -4.68151358330923       -3.79227896725093       26.85571845509282
H           -3.91859548241983       -4.31093241620670       27.45332897652646
N           -4.25846645596210       -2.41062265638035       26.85855757390031
C           -4.95276989969502       -1.22714813441572       26.89238701364649
H           -6.02224395360114       -1.17445649241887       26.92582359952113
N           -4.19169012040310       -0.17600689477643       26.88208741706197
C           -2.90570374331307       -0.66048438391499       26.82127821722167
C           -1.64735034700844        0.00106252309831       26.71453709515589
O           -1.39172331852187        1.19937887807412       26.65412944983374
N           -0.59428770887196       -0.91833386654131       26.70611968916182
H            0.32277121542044       -0.51370686078764       26.54146237996601
C           -0.72573529612956       -2.28268203133634       26.70018713719369
N            0.38151509052950       -3.02423257742351       26.59668922477328
H            1.27886483907197       -2.61793729277186       26.80576190386876
H            0.24728678468219       -4.00985417041115       26.75845747661496
N           -1.89045805109248       -2.88712033007305       26.77734349009392
C           -2.94131531523128       -2.05579654701562       26.80147339579532
C           -6.69138908611535       -5.05202582179708       26.43085356267279
H           -7.75673033672034       -4.86479118513762       26.25295048389030
C           -6.09991643230340       -4.01586821716793       27.37925981298691
H           -6.69613285213495       -3.10873484413033       27.30767041155777
H           -6.11531863010111       -4.38705731715593       28.39801097359789
O           -6.55828899237760       -6.39324115077215       26.84826868315879
P           -6.03211129856916       -6.92614742218970       28.31152767708939
O           -6.10281268718181       -8.40566386032326       28.19796040256684
O           -6.67666036681438       -6.22003299667303       29.45244329364270
O           -4.45940005473086       -6.45251547907398       28.34250374497377
C           -3.57994383324957       -7.07991243927056       27.43337575823170
H           -3.58906503140051       -6.53269986611656       26.48422391359189
H           -3.91827355804903       -8.10777641168186       27.26807239790687
C           -2.15990339391157       -7.06391625929585       28.00320695751151
H           -1.50248747637776       -7.59048239182246       27.30194453699684
O           -1.67655644959784       -5.73548904878291       28.13219855884321
C           -1.49876054322287       -5.39047113628203       29.49092502405250
H           -0.41799081938740       -5.31403400769590       29.68271423784623
N           -2.02011369219138       -4.05827292880243       29.76068646396686
C           -3.35796581098381       -3.81293716339741       29.92196300248798
H           -4.00966617366638       -4.66748012264447       29.82130133295157
C           -3.86466936683854       -2.59564345214297       30.20590568271443
C           -5.32121327073941       -2.34765983226014       30.42900508904395
H           -5.86170321305101       -3.28516298904055       30.52181420131533
H           -5.45751951070830       -1.73923286520318       31.31967999766843
H           -5.73237978703504       -1.78926483148870       29.58691687722964
C           -2.95879071823788       -1.46503350360165       30.29135690725410
O           -3.25568409385034       -0.32182146532140       30.59483797426374
N           -1.63449578281158       -1.78943924279193       30.04179792961052
H           -0.97396076338519       -1.01665273124225       30.03470291777928
C           -1.11710298132705       -3.01789034674473       29.72845698069407
O            0.07037260526647       -3.16299627524925       29.51041361175144
C           -2.04752910382059       -7.70412598294930       29.39996786955703
H           -2.86852411479785       -8.40610589901894       29.58317773241153
C           -2.12180545162376       -6.50140028323106       30.33137205049259
H           -3.16803731151493       -6.30705276260649       30.55495499077881
H           -1.57411295801795       -6.68886657626871       31.24934656140796
O           -0.82834781649695       -8.40938277272765       29.45312283503312
P            0.07413849367476       -8.58100125033610       30.81286756864392
O            1.09336221676197       -9.60406781872038       30.46344618010579
O           -0.78835284956324       -8.74068164464335       32.01827344061762
O            0.77970861527190       -7.09285101326030       30.92416224044892
C            2.15175855037668       -6.94839113892825       30.61869283237412
H            2.25629492584946       -6.03154402412149       30.03117940932613
H            2.48335998260634       -7.81600805395383       30.04194092421280
C            2.99270360086987       -6.83192172352349       31.89585623229424
H            4.05198297894430       -6.90025199416357       31.62193287438459
O            2.79622145912327       -5.57126355441590       32.52493029868936
C            2.22568160394568       -5.72617152663371       33.80683521390454
H            2.98430245643230       -5.49516547547489       34.57087068042565
N            1.17288932010959       -4.75134550679437       34.00744774590700
C            0.22210629804582       -4.55780100276678       33.07026042862594
H            0.28143534104357       -5.18537130574921       32.19247418443147
C           -0.73838099004127       -3.61676840577525       33.23433567028281
H           -1.50473231511081       -3.46030965392490       32.49483641535472
C           -0.67794543559446       -2.82787937601119       34.42311074695745
N           -1.55837094938781       -1.85542089144812       34.65656161996898
H           -1.44026166539681       -1.29937826602235       35.48745424352683
H           -2.23998882836671       -1.60207390099343       33.96334064614148
N            0.24648755701036       -3.04279726348197       35.35050371288314
C            1.17378684995260       -3.98927627458734       35.20723859546810
O            2.02215650022940       -4.23276451631615       36.05953316249278
C            2.65065818473511       -7.91700709069907       32.92913042244010
H            2.10797544338079       -8.73494193428369       32.44178608628912
C            1.74710828506480       -7.17663177513612       33.92020250289470
H            0.71161443646291       -7.26685155044367       33.58954640609218
H            1.84355713873653       -7.55032934557951       34.93563811867939
O            3.84704580816917       -8.37328807811009       33.50391777962788
H            3.66949860679986       -9.15810058603721       34.04364929634885
