# Supplementary material for: The Excess Polarizability of Single-Stranded DNA Molecules in Solution: A Linear Response Theory in the Polarizable Continuum Model with an Application to Biosensing
Source: J Phys Chem A. 2025 Jul 25;129(31):7130–9. doi: 10.1021/acs.jpca.5c03229 (PMC12337146; doi:10.1021/acs.jpca.5c03229)
Supplement: Supplementary file 1 [file jp5c03229_si_001.zip › ssDNA-geometries/TAT.xyz]

95
 energy: -184.915794462678 gnorm: 0.000770179607 xtb: 6.7.1 (edcfbbe)
H           -0.49601546056926       -8.77057860743690       -1.92154478163555
O            0.16123903180244       -8.13514136700480       -1.59802699795346
C            1.28459093727979       -8.17218916527272       -2.44599605693820
H            1.03123124366940       -7.77739093700814       -3.43706681875412
H            1.67676144740954       -9.19057394398289       -2.53860681568421
C            2.40759952447049       -7.29695954415216       -1.87844651830208
H            3.30883641198308       -7.42465965116992       -2.48862903433906
O            2.03694509564195       -5.91875393333177       -1.92214667369056
C            1.99163593643867       -5.37600438718101       -0.62230122889936
H            2.88013060196505       -4.75678320538852       -0.43368599325043
N            0.84712182610113       -4.49446309713690       -0.50897243718749
C           -0.39923866171625       -4.96580891398075       -0.82505108528699
H           -0.41361449688983       -5.99157999692515       -1.16697839224651
C           -1.51934085788701       -4.22033198246168       -0.73661327175846
C           -2.87901431846101       -4.74440672805083       -1.08038587148112
H           -3.13040679380628       -5.58845158430613       -0.44485237975215
H           -3.60520110880304       -3.95080532270418       -0.92997492713758
H           -2.90922439146121       -5.07032345249404       -2.11587648185414
C           -1.40094616338574       -2.84998246247801       -0.27706409368298
O           -2.31777040549766       -2.06023179823824       -0.12276502966199
N           -0.09632293058175       -2.45062236770927       -0.01437549822286
H            0.02824733704516       -1.50005484332974        0.32112354066119
C            1.04138624595755       -3.20653116686448       -0.08180507187582
O            2.13799690456051       -2.74267020679702        0.20365489794783
C            2.74455508322490       -7.61382058361495       -0.40843013650789
H            2.45320292025796       -8.62721734033410       -0.11998884318488
C            1.94453336875934       -6.56057519745227        0.34109054104384
H            0.92068681084999       -6.90950688194980        0.46799720542533
H            2.38582538615586       -6.32385185232333        1.30170943087499
O            4.15661702151445       -7.51053159337995       -0.25777578724691
P            4.90760601822560       -7.02707959493039        1.10649362772476
O            6.34557924205808       -7.33802378889190        0.89155285876483
O            4.18343770608402       -7.52107482285124        2.31309359646807
O            4.67910325884237       -5.39105691842583        1.04213216462577
C            5.73573125257641       -4.56623831003078        0.62828912833781
H            5.32287815735604       -3.84191468944187       -0.08192392346409
H            6.51661050271025       -5.17327128021782        0.16046886509037
C            6.32670473936589       -3.80014727052346        1.81886456961155
H            7.15409567939505       -3.17445296782797        1.46532752856699
O            5.35739751968954       -2.94116948816215        2.39075636925610
C            4.83545484702016       -3.49744369121960        3.58179037664638
H            5.03116885505455       -2.76465161054157        4.37813119198543
N            3.40016056544435       -3.61244458596775        3.47535678790681
C            2.58057590293775       -4.70387675890077        3.39291902681933
H            2.94773300678236       -5.70922653964143        3.45280964818608
N            1.32130408572649       -4.41214358234734        3.26060897708069
C            1.27658743385881       -3.03857910675539        3.23417613236712
C            0.22481446347706       -2.10935994344666        3.12782045954859
N           -1.06243108813299       -2.45288117473758        3.04650779536768
H           -1.75943184313206       -1.72829835282786        3.00762281607129
H           -1.31274531071811       -3.41983588748060        3.15296105570504
N            0.55114152887323       -0.80430754716197        3.09379893740484
C            1.81972520602851       -0.45956610997182        3.22124459573463
H            2.02245468901793        0.60448681037235        3.20834980854513
N            2.88338417340469       -1.22701922565026        3.38285318514040
C            2.57496702128125       -2.52655603764592        3.35887156985483
C            6.79423514360747       -4.72809135203867        2.94989854734360
H            7.07596909534827       -5.71094137930510        2.55404660028726
C            5.56269004858101       -4.81556494418476        3.84303100924001
H            4.97682045968110       -5.67572105000921        3.53026399594277
H            5.85177308030125       -4.91778566814498        4.88404915431377
O            7.95165215562252       -4.23711793764560        3.58145070825650
P            8.01168619154123       -3.13136241402194        4.79534627866306
O            9.46151619855369       -2.83881681123660        4.93630776126862
O            7.22569297543078       -3.57815872147389        5.98320962593547
O            7.22269228336977       -1.83309810203283        4.18364008911180
C            7.95914423556766       -0.74517394820501        3.67074666360185
H            7.51064133740848       -0.48049568448321        2.70928906878047
H            9.00574831228173       -1.04053715298843        3.54719533388465
C            7.88275025031993        0.45599288142011        4.61762827584638
H            8.56659208807185        1.22891389310067        4.23909858645991
O            6.57109211282584        1.00043510751188        4.63727244853845
C            6.08909367189561        1.16748567444625        5.94917125668060
H            5.70371276314959        2.19306496654380        6.02389704411237
N            4.90525131403077        0.33134849674554        6.18405644151446
C            4.99113898000291       -1.00522312861021        6.45547052062407
H            5.98619992515867       -1.41445331102333        6.54125430319824
C            3.91728583374530       -1.80827505542338        6.61201712002714
C            4.03367818619179       -3.25172058298578        6.98503686604753
H            5.06235843489671       -3.58711383116957        6.88045105385513
H            3.70667651197245       -3.39599334845307        8.01315552603830
H            3.38943576183665       -3.85247543049180        6.34428577885376
C            2.59783310860213       -1.25582947387968        6.38276751326512
O            1.54393773663358       -1.87710628076632        6.37703791225037
N            2.59394184323276        0.11160832730296        6.17619737148691
H            1.69133758371056        0.54164394983090        5.99200277602115
C            3.67814897584590        0.92561142206604        5.98823384848936
O            3.54033744092651        2.10770190060281        5.72966780500957
C            8.27875828048852        0.11818390847378        6.06716161296629
H            8.20161951940045       -0.96595941113686        6.21262040388065
C            7.24217483678442        0.88802361110739        6.91092048496776
H            6.91712299291272        0.33576630085326        7.78757467891482
H            7.70124717347033        1.82844220505804        7.21533844284499
O            9.58852762451510        0.56311817259059        6.30376765494953
H           10.04043037276130       -0.02739120849923        6.92034689783944
