# Supplementary material for: The Excess Polarizability of Single-Stranded DNA Molecules in Solution: A Linear Response Theory in the Polarizable Continuum Model with an Application to Biosensing
Source: J Phys Chem A. 2025 Jul 25;129(31):7130–9. doi: 10.1021/acs.jpca.5c03229 (PMC12337146; doi:10.1021/acs.jpca.5c03229)
Supplement: Supplementary file 1 [file jp5c03229_si_001.zip › ssDNA-geometries/TATGAA.xyz]

192
 energy: -384.334433558425 gnorm: 0.000515379616 xtb: 6.7.1 (edcfbbe)
H           -0.25376591468941       -8.15080815985268       -2.26174859489524
O            0.37331555553618       -7.51584370441010       -1.88197609516744
C            1.48133413607865       -7.40546119576897       -2.74313176232526
H            1.18757118831124       -6.92960808456121       -3.68627490658171
H            1.92732583740848       -8.38624477721800       -2.93974652902973
C            2.56676432144328       -6.52778634865149       -2.10977284413690
H            3.45918265961949       -6.53843716569965       -2.74528378166472
O            2.11947509407782       -5.17426606692447       -2.00463099369523
C            2.06168470313901       -4.77563220422946       -0.65419321954029
H            2.91838892616404       -4.13230618314568       -0.40533539354496
N            0.87206713691325       -3.97431067540586       -0.44610289946495
C           -0.34896521580353       -4.47950817696278       -0.80760796272588
H           -0.30818543540709       -5.47050630933956       -1.23837204655904
C           -1.50477042865659       -3.80157150290560       -0.66170341365681
C           -2.83568524479510       -4.35798164317260       -1.06224990040320
H           -3.00033438589126       -5.32113381955633       -0.59034177703794
H           -3.60825081138195       -3.66079652393488       -0.75183509676524
H           -2.88128731648667       -4.48545190267284       -2.14003418374760
C           -1.45666049256735       -2.47320591138240       -0.08159360219283
O           -2.41433975488407       -1.74697340462766        0.12728817141539
N           -0.17474900015822       -2.03303492805807        0.22394052027437
H           -0.10329631308486       -1.13043586928186        0.68484689496240
C            0.99806274754512       -2.72548636183550        0.10369493076533
O            2.07160936657969       -2.23886111037307        0.44021252564069
C            2.95718386847158       -6.96424640799571       -0.68607861127249
H            2.75912283722081       -8.02072799387925       -0.49010794587675
C            2.09412344557581       -6.05716947666898        0.17673298234865
H            1.09598545431187       -6.48356939984291        0.26448344783512
H            2.52413624874000       -5.89931083741955        1.15954226057261
O            4.35846597626158       -6.74550297067504       -0.54720427039065
P            5.07240101565037       -6.49156662179451        0.89662304133648
O            6.53305009701163       -6.61637266507316        0.64758798317069
O            4.39531811768777       -7.29525643038733        1.95364569816494
O            4.69463317472473       -4.89983730696619        1.16171172459139
C            5.68558928128055       -3.92644466783639        0.99169707401889
H            5.23469989160245       -3.09690706268690        0.43592825954449
H            6.53275896245972       -4.35247087078019        0.44543118642952
C            6.16979448704425       -3.38923510710128        2.34520064775514
H            6.93793184741544       -2.62692617970905        2.17342203224213
O            5.10430878019178       -2.76900943389791        3.04421461662704
C            4.58092288222825       -3.64338460875376        4.02333369054998
H            4.64001116048183       -3.11004958051797        4.98414275545724
N            3.18076768036163       -3.87595961980914        3.75509475895867
C            2.47008949925008       -5.03430683592097        3.60590718449208
H            2.92623237086655       -6.00217509775092        3.66602161361872
N            1.20153379159758       -4.85223007771953        3.38902817715752
C            1.03455765943861       -3.48865792570676        3.38394439732432
C           -0.08713458728288       -2.65389525466482        3.23406227470933
N           -1.32813859417240       -3.10809312964382        3.02709309885266
H           -2.08030607625006       -2.43845894020600        3.05320234123068
H           -1.49945996103134       -4.08516605126137        3.19392522430493
N            0.11989839258344       -1.32415548056005        3.25564512437664
C            1.34150156330797       -0.87171424693844        3.47610911424071
H            1.45056635544337        0.20643803810637        3.50553349762108
N            2.45715286242643       -1.54504163299377        3.68529632098800
C            2.27010149081377       -2.86534436950801        3.61197421167421
C            6.69648169357292       -4.48533499821383        3.28164169064284
H            7.12921085590816       -5.31642818954336        2.71327736295337
C            5.44350676985538       -4.90589647182155        4.03867962984833
H            4.97634975541318       -5.72542013929156        3.49816661885961
H            5.69097724361002       -5.20647575088220        5.05187999329573
O            7.74815985557977       -4.00307311609323        4.09150188513860
P            7.60152356930496       -3.19847408337523        5.51726642617091
O            8.99436711563519       -2.75904236623778        5.79866975278008
O            6.83843175905825       -3.99076742200671        6.52130911729383
O            6.65442212190843       -1.91285915037306        5.16062909390103
C            7.21472780166293       -0.76333226443877        4.58184142950723
H            6.61082259104904       -0.52041690586700        3.70151119600417
H            8.25676312075558       -0.95481644088332        4.30786452623985
C            7.15603974886588        0.40598946486432        5.57382492265096
H            7.59037178878177        1.29760127594226        5.10939572909623
O            5.81403160513159        0.72122976313636        5.91311818247120
C            5.47904756277956        0.20677915033493        7.18585639859585
H            5.16272635977243        1.06342186056724        7.79734596360892
N            4.27675410311490       -0.62047871261862        7.06829832598917
C            4.21381738880326       -1.97685227080210        7.21593232142447
H            5.13777927624004       -2.47650698667482        7.45826594842384
C            3.08238312943167       -2.69872723811558        7.06810163297440
C            3.03971018231347       -4.17609785247762        7.29750027383969
H            4.04454902890501       -4.58764480889739        7.25841394311719
H            2.60322326002343       -4.36813500859727        8.27566389715324
H            2.41227755983690       -4.64557482274500        6.54293332527540
C            1.86842254650586       -2.02092762718934        6.67149964233794
O            0.79718557579335       -2.53820468515676        6.39865859486631
N            2.00293270918222       -0.64496240778653        6.60048337617873
H            1.18055130023380       -0.11486468871354        6.32646150037940
C            3.13558727796960        0.09602542248454        6.79052956336140
O            3.09736105608031        1.31470854060326        6.72714906697100
C            7.86931095885336        0.08627470442698        6.89752697154549
H            8.63422986864884       -0.68423622183607        6.74942937725797
C            6.73271445295955       -0.43760531746672        7.77258627417367
H            6.72818295575647       -1.52142658533151        7.68430101317645
H            6.87604233509402       -0.15295234698691        8.80996832607917
O            8.55837514167052        1.22655252014639        7.36652477309079
P            8.17202979197131        2.18658063103946        8.63467417461301
O            9.10106791378255        3.33938864513646        8.50579035329876
O            8.10457593048370        1.40889494953819        9.90442724206530
O            6.63608259919828        2.64487297565000        8.29445077163840
C            6.39387392070153        3.84249627853422        7.59785726766211
H            5.71070471972241        3.60584846270789        6.77500822165419
H            7.33946429258169        4.24505173243034        7.22330233594464
C            5.73472498895933        4.86201939754859        8.53630454666246
H            5.59089486156834        5.80775918571899        8.00470100395645
O            4.45227566689374        4.42669191704082        8.95760913100133
C            4.52525845549652        3.80602463735559       10.22162548182308
H            3.74101782949548        4.27611114591152       10.83159819524032
N            4.15595949910135        2.40951443192032       10.14560768144486
C            4.86330140054287        1.26380243230765       10.40225829609940
H            5.89993807056898        1.26000152854542       10.66869433430317
N            4.15968456307934        0.18030857857325       10.28104168680630
C            2.90384882419414        0.60311288716654        9.91455549390887
C            1.72024310827574       -0.13099596195570        9.61942820898315
O            1.53996807217933       -1.34455842418250        9.59193038573411
N            0.66140477010029        0.72727444209401        9.32754623932530
H           -0.21897469740214        0.26543511261573        9.11968602967186
C            0.72322893584189        2.09586420268103        9.32401799543539
N           -0.39217686897668        2.76436567501505        9.00707256325743
H           -1.28246230982460        2.29475672641916        9.02754715311565
H           -0.36115489355773        3.76120995277719        9.14253191558798
N            1.82472164541745        2.76896636064761        9.57230001479497
C            2.88960492808301        1.99804809520934        9.83803960071873
C            6.55161852180105        5.07063332152074        9.82392564205809
H            7.60947748749995        4.84287972905301        9.64980667345225
C            5.92565565910470        4.06270677198361       10.78418242881905
H            6.53277839697204        3.16146384648346       10.77420176486000
H            5.89096584825992        4.46479047995792       11.79101797169286
O            6.49958005055293        6.42170809512203       10.22918712023802
P            5.67681880191331        7.01490391914945       11.52031831143996
O            5.70619641001372        8.48863691244028       11.33356931475521
O            6.14523749191178        6.40901056245221       12.79988665612537
O            4.16677640271826        6.44015051855479       11.28112276301131
C            3.22193776024122        7.19200533031809       10.55676232708193
H            2.93713777071440        6.60945588150207        9.67406807055510
H            3.66615499703347        8.14870305252823       10.26577433676787
C            1.99535372690580        7.42316057190145       11.44642605242972
H            1.25553746257133        8.01860457570898       10.90182497993550
O            1.37347896949952        6.19314633944351       11.78766991804441
C            1.72985310116688        5.79222575892781       13.09405415607276
H            0.78536096317277        5.65395104670312       13.64066101598555
N            2.34454778919467        4.48395646039335       13.09843131592830
C            3.59586847761234        4.05594788209766       13.44475768790515
H            4.39379968811600        4.72717058693063       13.69236463050508
N            3.73281197206988        2.76358792085033       13.44408934925909
C            2.50426307700988        2.27244016991726       13.06728830089699
C            1.98970896935220        0.97372523142388       12.88536129431156
N            2.69208097770775       -0.14934315441125       13.11820079620118
H            2.29340852127490       -1.00082020640925       12.75067604027261
H            3.69629573144794       -0.06525649283518       13.08948987555440
N            0.69620003995376        0.86484028690725       12.54656903555573
C           -0.02760508393371        1.96073880942073       12.40442583688359
H           -1.06772831635318        1.80376540343497       12.15680904016552
N            0.33731005223592        3.22330014915275       12.53166515598929
C            1.62536301595506        3.34489305741691       12.85635408111900
C            2.36485507159836        8.09396505967975       12.78295383780709
H            3.28407893970373        8.68370028266625       12.67686036619500
C            2.58780708205005        6.89885651163293       13.70428996680401
H            3.64435707786198        6.64219705546356       13.67460257232117
H            2.29932178729878        7.13356873785784       14.72371712741064
O            1.34270417407926        8.98183683145269       13.17037180105438
P            0.42511166081055        8.89772988987556       14.53379929381955
O           -0.52692361124368       10.03005105777078       14.39543198420399
O            1.24248795913096        8.74626032629850       15.76974928484420
O           -0.37691717077064        7.48194383891106       14.36668876915629
C           -1.42578639757930        7.40716779382252       13.41831153750291
H           -1.05603390198302        6.89563124419177       12.52306011540474
H           -1.74132835917812        8.42408202288485       13.16467508033275
C           -2.59005205786062        6.61353420707768       14.01848721030221
H           -3.43019419284223        6.64255324352714       13.31637070461764
O           -2.25405672165968        5.24616742493446       14.19708334008305
C           -2.07473339521871        4.92803360898421       15.56027394217326
H           -2.77886104086422        4.11564318924665       15.79239116220269
N           -0.77049192005577        4.34245959862610       15.79311515383715
C            0.45531165770352        4.92221962533856       15.97815631097537
H            0.59399944585730        5.98384061618544       16.04628154279242
N            1.43437658029774        4.07369136237423       16.08493059934172
C            0.84993160854714        2.83583297173094       15.94243999609354
C            1.34142928211568        1.51562154578391       15.97032338858860
N            2.62506441753285        1.19578945440127       16.21272695463054
H            2.88533034248163        0.24224778047654       16.01245700432942
H            3.31517089541787        1.91249657518525       16.05607689689579
N            0.45181064953760        0.52091367852711       15.83924127139327
C           -0.82606604787221        0.81131441612102       15.67197544897271
H           -1.48540510695033       -0.03874502774816       15.57372848385458
N           -1.40811303512318        1.99706596310415       15.62224398507434
C           -0.53041896925736        2.99550282762775       15.75021922751486
C           -3.02429757758264        7.15158929029959       15.39232558180682
H           -2.65336716536218        8.17763689597618       15.51313674942791
C           -2.33438473250394        6.19775892542093       16.38033020917755
H           -1.39339533606605        6.63728501146835       16.70493288992866
H           -2.96188739317387        5.98475880880918       17.24202869514609
O           -4.42298244241941        7.10631486051676       15.46437648640539
H           -4.72544557009941        7.55690612923883       16.26808673905845
