# Supplementary material for: The Excess Polarizability of Single-Stranded DNA Molecules in Solution: A Linear Response Theory in the Polarizable Continuum Model with an Application to Biosensing
Source: J Phys Chem A. 2025 Jul 25;129(31):7130–9. doi: 10.1021/acs.jpca.5c03229 (PMC12337146; doi:10.1021/acs.jpca.5c03229)
Supplement: Supplementary file 1 [file jp5c03229_si_001.zip › ssDNA-geometries/TATGAATTC.xyz]

286
 energy: -575.465379577802 gnorm: 0.002087950117 xtb: 6.7.1 (edcfbbe)
H           -0.25438512673342       -8.41088699092835       -2.10825989887573
O            0.32359172929537       -7.70639716770412       -1.77621490303436
C            1.41218700252844       -7.55630147758891       -2.65614057396328
H            1.08022231669210       -7.10947884051918       -3.60104286824294
H            1.90251662279914       -8.51664841070417       -2.84548330038045
C            2.46507841083801       -6.61866365487731       -2.05364404786954
H            3.34477447500673       -6.59283577445863       -2.70596535886419
O            1.95774553422443       -5.28524660154324       -1.95373275260445
C            1.89403210350888       -4.88002511800059       -0.60638322515537
H            2.71993762571657       -4.19320284313605       -0.36999188845107
N            0.66791935031044       -4.13688967667454       -0.39066894906914
C           -0.52597732291705       -4.68652518324063       -0.77605638758495
H           -0.43691910899366       -5.66519815073910       -1.22700087812429
C           -1.71149200484214       -4.06309597895951       -0.62599128306893
C           -3.01318877038233       -4.66785173115668       -1.05128344969463
H           -3.26085950607578       -5.51076715925018       -0.41238181174534
H           -3.79011402519881       -3.91455527830384       -0.95881083031961
H           -2.95255358058741       -5.01394244156946       -2.07775856493321
C           -1.72709711508112       -2.75072587585200       -0.00909938908835
O           -2.71876326465002       -2.07213052289631        0.20487367114094
N           -0.46922445004493       -2.26261205112813        0.32106383237537
H           -0.44190833360246       -1.37749586773086        0.81912236088813
C            0.73417719798964       -2.89938509697840        0.19304480574170
O            1.78393091586095       -2.37471934287228        0.54772458569701
C            2.90211898767767       -7.01589482385787       -0.63256267978249
H            2.77360670559626       -8.07955832721203       -0.41880799270011
C            1.99744847026631       -6.15236087014104        0.23305560884260
H            1.02261407702834       -6.62916008718567        0.32539265266112
H            2.42170523579472       -5.96878181354152        1.21455774312982
O            4.28741243705053       -6.70451204540605       -0.51999180134428
P            5.00855711402598       -6.43547144415109        0.91843842895558
O            6.46898903492709       -6.46005295518392        0.63774208402164
O            4.40513171074843       -7.30682545639903        1.96539793694531
O            4.53195015313862       -4.88061746371830        1.23142414094554
C            5.43708872861525       -3.83490835610889        1.01708191385942
H            4.89079816784721       -3.03082653743403        0.51164326397708
H            6.27381334106360       -4.18954701336287        0.40751445566029
C            5.97370796180707       -3.28534847383037        2.34558177881412
H            6.68254307151122       -2.47661176102415        2.13771019592415
O            4.92174368117266       -2.73572038176650        3.12120432689967
C            4.49622075286254       -3.66194392146795        4.09818320334456
H            4.55802781092339       -3.14608489117890        5.06819205757184
N            3.10550123971225       -3.98768272524647        3.87065029163395
C            2.47538107486180       -5.19646556259284        3.77166220693467
H            2.99638228949114       -6.12864568045781        3.85777161752465
N            1.19554533167574       -5.11193736561372        3.56216396123895
C            0.93453308933880       -3.76437906439958        3.51072708008475
C           -0.24168865336645       -3.01867277594580        3.32641827319305
N           -1.44362863492778       -3.57264925584674        3.11064604068286
H           -2.24407534141585       -2.96124334492454        3.13969191440331
H           -1.54439151209382       -4.54914980623335        3.33312966599961
N           -0.13380908882776       -1.67820935859595        3.30914442494489
C            1.05248981294693       -1.13273033723480        3.51545794349902
H            1.08107735229629       -0.04916879663412        3.51316644033220
N            2.21479120222970       -1.71608069738694        3.73600206028771
C            2.12491279217336       -3.04807069322133        3.70774005556970
C            6.61899976855709       -4.35881134814949        3.23143454566780
H            7.06991933350699       -5.15343831441401        2.62665457391420
C            5.43801786953540       -4.86688878353338        4.04841821272020
H            4.99416429010905       -5.70783187428727        3.52142053950384
H            5.75776806557472       -5.16180152462086        5.04276720843579
O            7.68221773780617       -3.82561382923842        3.99244651770920
P            7.56103605426100       -3.03064072773895        5.42678373936966
O            8.94986030274625       -2.54763917623142        5.65186704688384
O            6.86855764351583       -3.85046230527258        6.45847218093626
O            6.55807422690659       -1.77736224240305        5.10972614994761
C            7.05477491810187       -0.63794478885910        4.45477414512169
H            6.37751632885158       -0.42960735991713        3.62009101441826
H            8.07330356570353       -0.82799084205074        4.10293861416649
C            7.06269423683114        0.56624800619292        5.40582607461203
H            7.44380960984650        1.44459386992087        4.87501810203426
O            5.74902663999084        0.88440838244282        5.84340334106672
C            5.51283867823541        0.37111625849674        7.13711556705863
H            5.20263574698892        1.22088473540081        7.76043481436689
N            4.33600267828221       -0.50260956692343        7.09546217738008
C            4.32202823032119       -1.84982996656248        7.31137057072958
H            5.26397923960395       -2.30580251564958        7.56827846750060
C            3.21640954499199       -2.61826688298205        7.20716527217629
C            3.23083124565328       -4.08360992792772        7.50806533603154
H            4.23709304333629       -4.47722635949499        7.39213103147265
H            2.89661318288855       -4.23571039657818        8.53250810770223
H            2.54332024706347       -4.59753387826546        6.84027408364421
C            1.97537531548377       -2.00282812522660        6.79488024534073
O            0.92324400142817       -2.57306678991301        6.54743650362548
N            2.05632975319189       -0.62706822618194        6.67564330728074
H            1.20798172336021       -0.13440793027789        6.41234981367003
C            3.16135901904501        0.16300201294793        6.83358160073292
O            3.07398400458011        1.37793994808950        6.74749905278420
C            7.88019291202359        0.30671379563660        6.68122831106689
H            8.65681227531977       -0.44487417180804        6.50122422207509
C            6.82290009880563       -0.22591940362868        7.64628584044629
H            6.84197351935720       -1.31119117521244        7.58041556590419
H            7.02969957725651        0.08502019286064        8.66500751953209
O            8.55923070027596        1.48264326268389        7.06912497633243
P            8.24283055277428        2.44706252776976        8.35574122458733
O            9.12303169232334        3.62515382066300        8.14132969521972
O            8.29701147921884        1.68507616501059        9.63497612721010
O            6.67281904693134        2.85533285950932        8.13143823533073
C            6.34507226626025        4.00760906045397        7.39507448795536
H            5.62996942020927        3.70745681360043        6.62135264583189
H            7.25334747777601        4.42790815323447        6.95362270051150
C            5.69181408952174        5.04348739501253        8.31938268373615
H            5.47076105092304        5.95214489633430        7.75099854727824
O            4.45705568601215        4.57227855355548        8.83678550407646
C            4.63473791356426        4.01902031220258       10.12235226212695
H            3.87171528612652        4.48327454382926       10.76174465863153
N            4.31115010611115        2.60922921175156       10.12689537624319
C            5.06473692651421        1.48495880475779       10.33352442815864
H            6.12034386408755        1.51089613413020       10.51056373278162
N            4.37961731023783        0.38292839507579       10.28207304520005
C            3.08650677735316        0.77230388507747       10.02245516708803
C            1.89770545290653        0.01705431472714        9.81484691539975
O            1.73927061801984       -1.19902213026538        9.77299851555711
N            0.79849255309974        0.85698547491426        9.62600753688294
H           -0.08734717729116        0.37939168531399        9.49132547330124
C            0.83287004767975        2.22577200760579        9.61733695566332
N           -0.31991661622823        2.87861977023705        9.38369465707639
H           -1.18845505237298        2.41145595232624        9.59130794184616
H           -0.27673147040086        3.86980185472599        9.56406296316340
N            1.93839816945927        2.91620634886110        9.75510435111598
C            3.03557546936851        2.16550254513113        9.93687720544354
C            6.55955802936017        5.36116409683056        9.54984538461681
H            7.62155857114610        5.20356395625568        9.32910839362200
C            6.05532672039232        4.35496888880952       10.58115196696381
H            6.70048794182256        3.48017597348201       10.55540759467049
H            6.06769216088208        4.78823979221136       11.57581534314526
O            6.42013792822234        6.72180574950827        9.90084956213534
P            5.64889662007360        7.32236763197775       11.22181543581585
O            5.58028279422071        8.78508740756270       10.96882557192166
O            6.23729620690127        6.79835338864212       12.48658964632821
O            4.15682205602918        6.66219618959456       11.12444748703310
C            3.14959265544839        7.26961058949718       10.35129204169468
H            2.95922556476841        6.63517209172838        9.47870687628546
H            3.48538832103287        8.26506988891379       10.04427307329752
C            1.87128240026057        7.37476136573721       11.19476776095716
H            1.08991029648786        7.87412821191089       10.61328852295897
O            1.38018924179217        6.08526810284008       11.53838741301141
C            1.66504408172537        5.78103505795158       12.89095296234954
H            0.69996253903809        5.64520711254485       13.40187975125215
N            2.32342431303023        4.50388304373017       13.00719812276446
C            3.62376323560324        4.16493616618401       13.25904836710862
H            4.40425365996054        4.89288228038306       13.35810320275022
N            3.82626973560486        2.88603583976881       13.36426912134855
C            2.59231147887582        2.31088522442968       13.16866699550486
C            2.13520737086893        0.97867734293496       13.14201180748680
N            2.91659611683285       -0.08626915097427       13.37059798947521
H            2.52832707929016       -0.98684986890836       13.13521925738581
H            3.91094396941062        0.04699187100240       13.27920338530858
N            0.82219798750970        0.78070577810086       12.93690830070835
C            0.03255882560150        1.82449264719825       12.76870272893248
H           -1.01498296038322        1.59758894584294       12.62222167612548
N            0.33915682341567        3.10996336920234       12.74738624455050
C            1.64305702536523        3.31939846000522       12.95058720387096
C            2.11378693616254        8.10718580880532       12.52729834802655
H            2.95631849036263        8.80369241271383       12.44086341173188
C            2.44551612953725        6.95849000366082       13.47004271962425
H            3.51752030261828        6.77840371277191       13.42838198812290
H            2.15464207629130        7.19035002461417       14.48730510985029
O            0.97786039856315        8.87487102131121       12.86938806734985
P            0.05113633856007        8.75703714205639       14.21743474714798
O           -0.97460425006710        9.81659712335356       14.04297270021929
O            0.88298911819404        8.69830975608093       15.45422770117431
O           -0.63285367842203        7.27462895991203       14.04856902566587
C           -1.95008623288361        7.15360414251429       13.56938875237971
H           -1.93715200940047        6.42317508529098       12.75546066566087
H           -2.29906672258652        8.12935916041976       13.21895294494664
C           -2.86599852514947        6.65230735950630       14.69347360544503
H           -3.89794123613896        6.61061247018420       14.32870428208525
O           -2.51164830685986        5.33659176585872       15.09717572494095
C           -1.83154692545004        5.34421962722193       16.33585540615767
H           -2.40461682253598        4.69707092223185       17.01705182723875
N           -0.53867951456934        4.70844790984041       16.22569447069198
C            0.71403780195740        5.23051415366931       16.05100237535477
H            0.89005563142045        6.28292746205155       15.95893128071001
N            1.66141881751983        4.34275295069133       16.02540919717192
C            1.02341763560890        3.13558219524363       16.18739077331968
C            1.47601349102681        1.80614651200904       16.30731105755878
N            2.76129299331813        1.44712640420808       16.29660180414904
H            2.97292967755140        0.46275847982404       16.28322395165841
H            3.44966448720012        2.12102062261733       16.00796809729052
N            0.54735872375486        0.85241798580539       16.49993962707451
C           -0.72308116660657        1.19725167248557       16.58140089805227
H           -1.42308433066428        0.38804649753801       16.74423550738458
N           -1.26916926824987        2.40002275126209       16.50744716764058
C           -0.35537909930920        3.35380680598169       16.30756241538561
C           -2.77129034642232        7.53947444076714       15.94738639058048
H           -2.38978618858328        8.53294477606697       15.68120784099841
C           -1.77605815371768        6.79128374732825       16.82726926014528
H           -0.78999210563783        7.22555386120739       16.67987545686350
H           -2.06209448031172        6.87532940219103       17.86903039796677
O           -4.04940663152865        7.74713302064619       16.50776913443694
P           -4.62944044856557        7.12768662998347       17.90967183477552
O           -6.05776284896482        7.53514633244894       17.91753051795239
O           -3.74617029249431        7.45499724971327       19.06679594016253
O           -4.48845205466298        5.50966513351170       17.67505657213885
C           -5.59976053846053        4.77009616029173       17.23210995347257
H           -5.26034340935659        4.13768933410910       16.40628550526997
H           -6.38890843204032        5.45282143213706       16.90423023840452
C           -6.12649614660809        3.88577681664568       18.37163512522764
H           -6.98663392442198        3.31094707838187       18.01124105982015
O           -5.13769173247568        2.95561870709043       18.78736294062202
C           -4.56452871361993        3.34286896236446       20.02110987559546
H           -4.78213089445599        2.53711835107129       20.73604839195984
N           -3.10420256268027        3.33335951955000       19.89938660246899
C           -2.30527733519545        4.44093533895524       19.81996292363190
H           -2.80397834646918        5.39593846669663       19.87353783604231
C           -0.96268988725756        4.38873861637177       19.69642911170272
C           -0.09409205885805        5.60474231504329       19.72254021020554
H           -0.69785081230502        6.50240778785136       19.81291065394370
H            0.59627504490366        5.53231039893155       20.56028435315606
H            0.49972739657553        5.65926879934929       18.81053812667320
C           -0.32546685903240        3.09791006285829       19.52876315713969
O            0.85751200347680        2.89762706055912       19.30679842671815
N           -1.19733746290621        2.03146957473292       19.64856474881747
H           -0.79628174761556        1.10350858091739       19.54862134135795
C           -2.54871585817620        2.07350978752646       19.84990092998554
O           -3.18857257281005        1.04851950795919       20.01597452728383
C           -6.50360993279078        4.70098042015152       19.62037549839719
H           -6.75028505138483        5.73217491423246       19.34322510081019
C           -5.22925299919855        4.64533672034274       20.45756167019666
H           -4.64206287141243        5.52724910213327       20.21761493512627
H           -5.47517631193564        4.63503462883223       21.51391144555688
O           -7.66555487328704        4.18507582802623       20.23284215823986
P           -7.75858496433696        3.20382793025569       21.54518079275855
O           -9.19856424402073        2.84570967902717       21.62264165258059
O           -7.05886928714016        3.78386995851969       22.72705068108225
O           -6.86854699398606        1.89949648491609       21.11976973340316
C           -7.44932133008564        0.85605552325332       20.37961728846847
H           -6.85676720110644        0.72973367296698       19.46741057114980
H           -8.48727457467917        1.10671180873685       20.14136260448246
C           -7.39635902324721       -0.43755002966200       21.20146399356066
H           -7.81823263488039       -1.25620478033855       20.60855654263954
O           -6.05671585799346       -0.78628066965685       21.50985418106508
C           -5.75970636109564       -0.51009509203193       22.86505643068299
H           -5.50526017664604       -1.47349773605016       23.32988794267478
N           -4.52751523015405        0.26897250907267       22.96301179011299
C           -4.46692621133133        1.62518355025131       23.11429640833366
H           -5.40600605736772        2.14359231310077       23.22708361258532
C           -3.31267867256683        2.32651848224310       23.13709889015970
C           -3.27132305822236        3.80207672730858       23.37848500832433
H           -4.27582763561687        4.18090934085531       23.54121666774897
H           -2.64485418346060        4.01752803087494       24.24062306721833
H           -2.83127203351182        4.30881246039129       22.52072200074610
C           -2.07173714087045        1.63023368681214       22.86968226150300
O           -0.97051082080175        2.14605329808259       22.73782449966955
N           -2.20910345598197        0.25635378769349       22.79496015226287
H           -1.36836875541819       -0.27944869217226       22.59651009691244
C           -3.37279589861515       -0.46444596985880       22.77380408801152
O           -3.35858983610900       -1.67663628177400       22.67003430392965
C           -8.12433405199358       -0.32816261544253       22.55415543598144
H           -8.91666866097087        0.42859452243012       22.51572728363653
C           -7.00753453280493        0.09063991007526       23.50467787171650
H           -6.99160521443412        1.17744574891656       23.52953530238623
H           -7.18649160678666       -0.29781445874067       24.50266331035004
O           -8.72198850936184       -1.57308424500109       22.83949606234897
P           -8.65335692853549       -2.37391383576513       24.26933326585073
O           -9.52452571886967       -3.55985754594513       24.06341592996422
O           -8.86932557287416       -1.46509140822279       25.42997766515433
O           -7.07636600526603       -2.83597466880497       24.34924212714570
C           -6.69522512332222       -4.11912968096741       23.89647744260477
H           -5.84814489503393       -3.99231620612544       23.21384938044451
H           -7.53882560880026       -4.57945050800224       23.37497824362245
C           -6.27925915408390       -5.00130529347169       25.08053108674788
H           -6.13359558916686       -6.02486424943141       24.71619385839470
O           -5.04537588783861       -4.56841715070844       25.63797435486599
C           -5.21639208439686       -4.13156289220061       26.97193285305382
H           -4.76230212185449       -4.86924412763591       27.65201102469436
N           -4.48062677267054       -2.90456353250216       27.19575740015330
C           -4.61283523759838       -1.85996508765568       26.35209873571067
H           -5.31668789101929       -1.98788475253694       25.54310162440957
C           -3.89580256293084       -0.72422637756570       26.52471953825581
H           -4.00170390564586        0.10997452030208       25.85223597045047
C           -2.98265260405482       -0.69630181493367       27.62244834426368
N           -2.22917111544443        0.37362909677878       27.87068490932729
H           -1.56957819506469        0.32372094397786       28.62942155645624
H           -2.24769004260422        1.16385246953466       27.25114713908447
N           -2.86243957906060       -1.72666131066054       28.45068715801939
C           -3.58225722978403       -2.83720610068358       28.29560025322147
O           -3.51498842765178       -3.79289901107403       29.06217816751498
C           -7.32153964368013       -4.98772137353446       26.21113579568878
H           -8.27967303581784       -4.62243127758119       25.82285687709104
C           -6.72257943131870       -3.99858535079898       27.21654678184789
H           -7.06259640500781       -2.99229035087253       26.96791940510364
H           -6.98144834812550       -4.23490337419873       28.24477325670467
O           -7.44048066815830       -6.28997310948119       26.71936839818838
H           -8.18825665080841       -6.33219876877906       27.33494027124646
