# Supplementary material for: The Excess Polarizability of Single-Stranded DNA Molecules in Solution: A Linear Response Theory in the Polarizable Continuum Model with an Application to Biosensing
Source: J Phys Chem A. 2025 Jul 25;129(31):7130–9. doi: 10.1021/acs.jpca.5c03229 (PMC12337146; doi:10.1021/acs.jpca.5c03229)
Supplement: Supplementary file 1 [file jp5c03229_si_001.zip › ssDNA-geometries/TATGAATTCAAT.xyz]

382
 energy: -770.666680144387 gnorm: 0.002874304678 xtb: 6.7.1 (edcfbbe)
H           -0.22758233635254       -8.34339962419111       -2.33636013738839
O            0.36789358671905       -7.67887679344508       -1.95643487075478
C            1.50297326787208       -7.56110425994848       -2.78131977041140
H            1.23338607869777       -7.09749296610300       -3.73772780453876
H            1.96895594977508       -8.53701724944734       -2.95255333516321
C            2.55452009288605       -6.66239593263343       -2.12059765702759
H            3.46751755281324       -6.66369585393323       -2.72601265444073
O            2.08498103641625       -5.31387926672469       -2.04066942442242
C            1.97487108206342       -4.90648882036466       -0.69755496408684
H            2.81043528269416       -4.24621732919427       -0.42306087966353
N            0.76403301518696       -4.12563643565993       -0.53439287484371
C           -0.42932411226414       -4.63938525126623       -0.96766556604646
H           -0.35104883917605       -5.61814871450777       -1.42075458038182
C           -1.60179384557055       -3.98319105440135       -0.85998153227629
C           -2.90313583253462       -4.54866279679819       -1.33768531468628
H           -3.18825791791269       -5.40002493869272       -0.72606493218042
H           -3.66547612239740       -3.77990294340250       -1.25062499738286
H           -2.81954330579745       -4.87236585740921       -2.36992613040900
C           -1.60400408427851       -2.67387533648406       -0.23601245975002
O           -2.58324403090593       -1.96698423562301       -0.06006390369368
N           -0.34709169566437       -2.22515102259132        0.14935840054541
H           -0.31376789633996       -1.34280997641480        0.65209609258223
C            0.84184103675951       -2.89560222877067        0.06411032152525
O            1.89101940756337       -2.40409381984756        0.46452170606932
C            2.90512583746634       -7.08161480886672       -0.68132805877362
H            2.71649263480688       -8.13912894749205       -0.48112806576504
C            2.00003009869290       -6.18123028050852        0.14518895825517
H            1.00515247126443       -6.62108953713690        0.20108325538597
H            2.39160847413679       -6.00928986083598        1.14218561964309
O            4.29763814817983       -6.84032031631010       -0.50113199573336
P            4.97338321115304       -6.55491701817963        0.95588572119722
O            6.44016038999032       -6.65755511089909        0.73289588010637
O            4.29164540493009       -7.36236439548619        2.00662611174631
O            4.56273822070740       -4.96874832610577        1.19439465261028
C            5.52945949897642       -3.97774654952273        0.98664369804731
H            5.04868001613793       -3.16819935071391        0.42665572523021
H            6.37448909143541       -4.39686139407293        0.43189125663655
C            6.03135508150421       -3.40324516236467        2.31872442559796
H            6.77603867485951       -2.62558979614431        2.11650414257328
O            4.96771375838064       -2.79485842981012        3.03258320012603
C            4.47823162645619       -3.66886722876250        4.02642108966477
H            4.52739514977395       -3.12271326114717        4.98045045045143
N            3.08214705685057       -3.94672093123423        3.77074673581644
C            2.40708109295602       -5.12674415369425        3.63045806316403
H            2.88967738230985       -6.08071455045552        3.70385454202565
N            1.13568571656209       -4.98601167202659        3.39950503101256
C            0.92869140355704       -3.62804027402593        3.37627966353128
C           -0.21085362127405       -2.82900962605019        3.18442070068022
N           -1.43245275543115       -3.32472314011101        2.93710758521819
H           -2.20380102471145       -2.67669172377372        2.96669077952084
H           -1.58237688690621       -4.29701021131458        3.14975759105295
N           -0.04442262075032       -1.49434646361091        3.18765266288831
C            1.15898694977541       -1.00254283588383        3.42691156035296
H            1.23458540117839        0.07853079364753        3.44206708646889
N            2.28995905631305       -1.63959983749299        3.66340905587081
C            2.14301162982415       -2.96548378491449        3.60998058906234
C            6.60500260100265       -4.46838700707090        3.26378302232749
H            7.04864705894251       -5.29889765146336        2.70302645559392
C            5.37639732965814       -4.90754602127012        4.05016263037582
H            4.92150228681764       -5.74995985656799        3.53480807783981
H            5.64650238618655       -5.18135725742177        5.06512374079657
O            7.65853467425701       -3.94487768344859        4.04493388755369
P            7.52168208783017       -3.12473285757499        5.46399243653649
O            8.90958267497299       -2.64855960022688        5.70585031191729
O            6.80243413815803       -3.92709454561196        6.49217873598872
O            6.53568214568221       -1.86938271342279        5.10996263321061
C            7.05004805669334       -0.72995822674372        4.46920764413414
H            6.40195652931398       -0.52801147979830        3.61030875193258
H            8.08213936551759       -0.91564218909223        4.15604180544801
C            7.01895383843493        0.47525663455673        5.41877410745905
H            7.41561961071314        1.35506217169593        4.90186611947482
O            5.68981092805328        0.78948207955089        5.81126670358257
C            5.41600767982335        0.29844690153253        7.10555974092952
H            5.09356875476260        1.15736151389582        7.71013212115965
N            4.23384495371891       -0.56683560191511        7.04426004953720
C            4.21177252380722       -1.91922780530768        7.22536537352144
H            5.15014533840958       -2.38704014001567        7.47552955242599
C            3.10251190216244       -2.67805741119969        7.09410387026681
C            3.10578549782226       -4.15134073639155        7.35296928359959
H            4.11908525432135       -4.53825437231309        7.28750883971731
H            2.71030331854335       -4.33451505569016        8.35041101838217
H            2.46287703105047       -4.65039900421501        6.63096343785849
C            1.86689589557415       -2.04460312164789        6.69264479150577
O            0.81272107983016       -2.60216759256554        6.42533429651879
N            1.95601870562965       -0.66739195130300        6.60356489954758
H            1.11148095219309       -0.16416856528885        6.34703841787352
C            3.06646616560104        0.11097616031811        6.78076768301929
O            2.98949069178111        1.32692859800186        6.70541713923269
C            7.79599822494730        0.21828195463999        6.71968213182649
H            8.57039931056507       -0.54195951307052        6.56872425860497
C            6.70846046096084       -0.29615899961521        7.66084254306918
H            6.72273471185947       -1.38259319300496        7.61614735816177
H            6.88544737531324        0.02995777139827        8.68073299674994
O            8.47566545895979        1.39138286763928        7.11512115149912
P            8.14010440196614        2.37203674633934        8.38492893284832
O            9.01869162236047        3.54958630195166        8.16177592543337
O            8.18897982217549        1.62437695296306        9.67311507301391
O            6.57184586329535        2.77130547471999        8.13553169404735
C            6.25022558925941        3.92019818402543        7.39013530595083
H            5.53009256155984        3.61696508519005        6.62214973895194
H            7.16035256864621        4.32895390962409        6.94178176757784
C            5.60825669592436        4.97356103324773        8.30265399569253
H            5.39105841673449        5.87546350317161        7.72252884929144
O            4.37071926293059        4.52276092262034        8.83355863290405
C            4.55383320929409        3.96871996488024       10.11611899226902
H            3.78968347023121        4.42668896459885       10.75893574058881
N            4.24164077925553        2.55473835351776       10.11471903251626
C            4.99993679113136        1.44159884013579       10.35908890104478
H            6.04568805440945        1.48068816345350       10.58411974258380
N            4.33335363936516        0.32987913975154       10.27853868416337
C            3.04811425246800        0.70064553583687        9.96174743673415
C            1.88036381879940       -0.07277585586158        9.70942300962247
O            1.74342402045134       -1.29170845636367        9.65372260707046
N            0.77746353750981        0.74991585236665        9.47784874463071
H           -0.09659619021796        0.25964229700206        9.31474041235446
C            0.79265528522095        2.11982204285486        9.46366070336212
N           -0.35975700000430        2.75213945944674        9.18172144973558
H           -1.22853991788395        2.27054264503725        9.35191993175911
H           -0.33865712603307        3.74601936728850        9.34937776028383
N            1.88232390928878        2.82710197864018        9.63858816598448
C            2.98082622621346        2.09332058553106        9.87186636843524
C            6.48091923007402        5.30253485544202        9.52637689602833
H            7.54204654290098        5.13787235952524        9.30734998150691
C            5.97522511669452        4.30987863327274       10.57026885773301
H            6.61980098062657        3.43460824637716       10.55596434613381
H            5.98828954422280        4.75226138668627       11.56080391444189
O            6.34005829520663        6.66702508791363        9.85915399732671
P            5.63325767543562        7.28027465112693       11.21151638284826
O            5.54526208556276        8.73815181050657       10.93854090849683
O            6.28756199336072        6.77650061594360       12.45128304063572
O            4.14131527641083        6.61253211679885       11.19540474132859
C            3.11340071143162        7.18957970625577       10.42469445875836
H            2.93014182286174        6.54649597783301        9.55665001347371
H            3.42429095342747        8.19024560377991       10.10844384711009
C            1.83970034101224        7.26940103448952       11.27684165935031
H            1.03941222770203        7.73872662315221       10.69663995490741
O            1.38416350812126        5.97041560204139       11.63889266418462
C            1.71536616946793        5.67569282952748       12.98037089671555
H            0.77200923873152        5.47845204941769       13.51127471902041
N            2.45008907025559        4.43598832065903       13.07126784241922
C            3.76133025773221        4.16737143952023       13.34796256387358
H            4.49473944069489        4.93573365781476       13.48922327012360
N            4.03893900059596        2.89986546139523       13.41616694803142
C            2.84811401638154        2.25820933320555       13.16874038924885
C            2.47246611063724        0.90236521562658       13.09525582573864
N            3.31142197632872       -0.11681671647808       13.32858714621950
H            2.98996406816179       -1.03406706332397       13.06046043290008
H            4.29753374937832        0.08138123064755       13.27331439448169
N            1.18237519585851        0.63206348809624       12.83753658115968
C            0.33656712393697        1.63186839316491       12.67429628695382
H           -0.68902340221816        1.34546566334200       12.48343811885423
N            0.56247516817808        2.93338649700543       12.70758795199014
C            1.84512465165993        3.21439082493722       12.95670740499660
C            2.06952405547863        8.02084250518305       12.60066542231456
H            2.89126450362576        8.74026772200362       12.50335972040489
C            2.44072893037237        6.89161725835936       13.55345379890418
H            3.51906226051648        6.75472434279900       13.52235047432815
H            2.12994247924353        7.11361632870780       14.56685912176335
O            0.91277271234150        8.75551340133848       12.94099396968995
P            0.02099951628554        8.63336704804485       14.31363477164367
O           -1.08109769813547        9.60683545425587       14.10822077413299
O            0.87711147892754        8.69433597426913       15.53235829089163
O           -0.55342506083792        7.09798262185821       14.22766402670701
C           -1.83891454021326        6.85913033441627       13.71198202184330
H           -1.74816446253314        6.09620022650746       12.93249311922364
H           -2.24517518418301        7.79031030907622       13.30595093857481
C           -2.75456199273719        6.34425396533708       14.82942833770458
H           -3.77230801555517        6.22752106852911       14.44326967163631
O           -2.34052096567563        5.06507471804858       15.29284803807724
C           -1.64268591437824        5.16502339354289       16.51429634173099
H           -2.13512379826569        4.47208765804944       17.21388229437428
N           -0.29196969092604        4.65974252401561       16.38205760190692
C            0.91555779563198        5.29468973214489       16.27992409593639
H            1.00769927945341        6.36200108160084       16.27621753129369
N            1.93408850360892        4.49327982651012       16.19651434350642
C            1.39723772912613        3.22887137519901       16.24494795944980
C            1.95383402447624        1.93498786131197       16.26628762366612
N            3.26661850828400        1.67934971355878       16.26782010724763
H            3.54895643184177        0.71867560395501       16.15789670140768
H            3.90001186458903        2.41948452332647       16.01658601013906
N            1.10457359658152        0.89613839585115       16.35475945855150
C           -0.19215100526637        1.12829936920351       16.43163298022660
H           -0.82301428468138        0.25184741949676       16.50363774081160
N           -0.83295591961991        2.28465703879814       16.44704727236883
C            0.00271472282583        3.32310280165076       16.35396963091259
C           -2.73988944197404        7.27782480751434       16.05213007173887
H           -2.40739401358254        8.28114520681126       15.75888337993895
C           -1.72954948844468        6.61804100079213       16.98681665146090
H           -0.77497740461463        7.12847618940825       16.88864614924240
H           -2.07714986016934        6.68034041270085       18.01179398281622
O           -4.04141176309586        7.43232760420868       16.57103858577224
P           -4.62613838272863        6.81958444610532       17.97424864277114
O           -6.08442373611656        7.08831766902075       17.89353567414945
O           -3.83550822412601        7.28604077542318       19.14888939175392
O           -4.31946600583962        5.21177054786853       17.82541605490462
C           -5.32114781326986        4.36731190559961       17.31704527689345
H           -4.85222069037286        3.72198074405755       16.56745049793320
H           -6.11723599501156        4.96968475841661       16.86991968795197
C           -5.91257415850810        3.50106833990176       18.43876403993234
H           -6.69604335496707        2.86041407933987       18.02113717527459
O           -4.93204764989239        2.64239430927863       19.00266606165781
C           -4.43965832154215        3.17254843142388       20.21429297715519
H           -4.58337471235710        2.39434948008576       20.97672552912638
N           -2.98180224690017        3.31865546943579       20.09817448063149
C           -2.28179501587078        4.49097527433192       20.13314974344717
H           -2.85294884176218        5.38658576370800       20.31838877985464
C           -0.94665379450797        4.57014736825369       19.95199146583248
C           -0.18397665598888        5.84962892419548       20.08010377682429
H           -0.86469339300184        6.69378783451998       20.12343582100488
H            0.42319955452736        5.81538417676209       20.98229698942123
H            0.48758522286304        5.95942951278419       19.23002250287154
C           -0.21511488913670        3.36513132585281       19.62260036155936
O            0.96826269892454        3.29452980631770       19.32302537950006
N           -0.98472484254917        2.21778256493285       19.66890744611692
H           -0.50953998358020        1.33878383100152       19.48980005852725
C           -2.32258569371465        2.12263453641724       19.93483441520075
O           -2.86841159351665        1.03501569916568       20.03644003045924
C           -6.45471514516960        4.33599600519617       19.60914224984355
H           -6.76515130800030        5.32844316920979       19.26517871275039
C           -5.25168566143014        4.42289266119502       20.54516397703864
H           -4.72560314293525        5.34505229250867       20.31550172240470
H           -5.57983990617434        4.41787412617493       21.57923572861304
O           -7.61360919374475        3.74288354477050       20.15246362552490
P           -7.73448960142305        2.79510254223679       21.48340249411887
O           -9.13381667258629        2.29799697766569       21.42784549513631
O           -7.22541563260979        3.49094632645816       22.69865035941774
O           -6.67556407211604        1.57306007851409       21.20014377960149
C           -7.09448673712384        0.43382084631391       20.49625653341427
H           -6.32835386874991        0.22379996223496       19.74201599127066
H           -8.06390378463200        0.62524932110574       20.02691533611274
C           -7.22004083302429       -0.77223796971275       21.43809797310256
H           -7.55029544585103       -1.64210443705921       20.86234403697431
O           -5.97206603421167       -1.12129950585276       22.02157473127406
C           -5.84834118596610       -0.55402513730347       23.30805819386760
H           -5.57812680966602       -1.37418005790615       23.98839908309838
N           -4.67431557153880        0.32951715807663       23.32994645889217
C           -4.67908687072268        1.67002025642613       23.58608525484963
H           -5.62842502509294        2.10492167100984       23.85230807145076
C           -3.58265356518566        2.45397206459185       23.49398327295502
C           -3.60817209540327        3.91764022865096       23.80161718988276
H           -4.63358374358143        4.25554478684593       23.90957536724326
H           -3.04547748994552        4.11290119821422       24.71101146929559
H           -3.12564487092250        4.46105773530446       22.99167079047729
C           -2.34569946900573        1.86258679015618       23.02997236000520
O           -1.31891885365006        2.46524922923011       22.74471551120426
N           -2.39097223481778        0.48425269838564       22.93866198861393
H           -1.54394115619396        0.01101489820694       22.64041909916941
C           -3.49567285356648       -0.32040855926094       23.03519031655978
O           -3.40639962122728       -1.52841953381683       22.90339149621047
C           -8.15503079195740       -0.52044384735335       22.63106489691193
H           -8.94680595799189        0.19162765431888       22.37706969456867
C           -7.20016529985036        0.06232802484744       23.67031027403339
H           -7.21848709653827        1.14177187956152       23.54587781857519
H           -7.51883752617066       -0.20731083252527       24.67175119983028
O           -8.77680162654351       -1.74244003231941       22.97803307706284
P           -8.80415280703132       -2.43799400714269       24.46023615413657
O           -9.55230652599814       -3.70535234904745       24.25774273148486
O           -9.19920248518289       -1.47407028615600       25.52217249144666
O           -7.21928553450227       -2.77014060464396       24.74930391659694
C           -6.62451973690420       -3.87708715397007       24.12329660193257
H           -6.04432785205983       -3.53958758193893       23.25619176068594
H           -7.40566407230170       -4.57472934410065       23.80554924600756
C           -5.68314204685043       -4.54750023349215       25.12935574833793
H           -5.24351396616253       -5.44200283261782       24.67137730674922
O           -4.62716870907289       -3.66240473575047       25.46926231485520
C           -4.67336590750286       -3.31036337609623       26.84541886432108
H           -3.82116569843201       -3.78860378348096       27.35062623480211
N           -4.44407260075889       -1.89380676173661       27.00457387626702
C           -5.38643535480073       -0.97508257445444       26.69228041317914
H           -6.32563316288608       -1.35939229048259       26.32365506211787
C           -5.15814596745939        0.34969398472948       26.84301449102142
H           -5.91212172082758        1.07293203497420       26.58987750068335
C           -3.87554290255151        0.73290763650905       27.33633986562776
N           -3.59573275877730        2.00215175826257       27.62384145280082
H           -2.64348333303759        2.22238637717488       27.86751785358928
H           -4.23309566951598        2.72758092600337       27.33926757355900
N           -2.92765139017951       -0.16956453324734       27.56772659709427
C           -3.13242857906863       -1.47096076813106       27.37739620242557
O           -2.25025395146149       -2.31448212973319       27.52800755576006
C           -6.41190792043885       -4.92638667022656       26.43464477611980
H           -7.49645130699382       -4.92510050940824       26.26923097276226
C           -6.00260906941598       -3.82299142515278       27.40318219618896
H           -6.76310301091960       -3.04391078608127       27.38953872289177
H           -5.89095304537828       -4.21494259441308       28.40830124271236
O           -6.08586104384054       -6.24831714022495       26.80802482358086
P           -5.20371313367604       -6.74029442539126       28.09580308011270
O           -5.03254977005096       -8.19944350918752       27.87832074761021
O           -5.78246326204967       -6.22723007314216       29.37024830520735
O           -3.78008505518920       -5.95176991178747       27.88582788240058
C           -2.70228720239131       -6.60031994921549       27.26554970015989
H           -2.29555672418320       -5.91431407727681       26.51417444336896
H           -3.04842779798270       -7.52806034834884       26.79985697317911
C           -1.61963773215338       -6.92026473288075       28.30444916381005
H           -0.79984103546173       -7.45727792833242       27.81458390958288
O           -1.06994756080061       -5.73606346577901       28.85819710781400
C           -1.59376415201738       -5.48976806929251       30.15219905426380
H           -0.72707147336188       -5.43353948151808       30.82805349661329
N           -2.20012933828119       -4.18841709629328       30.24341360549774
C           -3.50379204272433       -3.77697720329506       30.22532473660971
H           -4.31840038610669       -4.46005275275558       30.08911946823838
N           -3.65830192938995       -2.49963408505708       30.40254954493179
C           -2.38095193940529       -2.00007457244508       30.52538931216355
C           -1.85633232196177       -0.70732518413868       30.70189538643152
N           -2.60638524420223        0.39090648250682       30.88085824536602
H           -2.11788734089727        1.27072528115350       30.82129273523793
H           -3.56694227715022        0.33646096521970       30.58564953370569
N           -0.51996233326963       -0.58271468816123       30.77940213981597
C            0.23093268270771       -1.66306309238673       30.69537649359127
H            1.29911047145269       -1.50798851730498       30.77954359357534
N           -0.13492212360663       -2.92350615169660       30.52536862196910
C           -1.46020994010949       -3.05105847271960       30.42320924086816
C           -2.17862263666595       -7.73411934083329       29.48463288294320
H           -3.07605590954533       -8.28369909258390       29.17902650681262
C           -2.51722126043647       -6.65583964998168       30.50678937706063
H           -3.56333486467898       -6.38365497497122       30.38637849903077
H           -2.34851848078127       -7.01641352980966       31.51550819166180
O           -1.24336255469532       -8.70737355085921       29.89517810339166
P           -0.36983326709109       -8.71788431771300       31.28215202631658
O            0.58530924394950       -9.84121663945766       31.10157277808083
O           -1.24918787261852       -8.66886303986621       32.48627160367050
O            0.41278147069617       -7.28275062709704       31.23768565604322
C            1.72449606465354       -7.19785583839551       30.73960949079128
H            1.73907832896821       -6.40930652588303       29.97958609464255
H            2.01470522959523       -8.15981302986019       30.30611380164560
C            2.67097797275091       -6.83330490956688       31.89070750169388
H            3.70002883233122       -6.80709707648648       31.51469129096449
O            2.37444443723953       -5.54810868915469       32.40566916650874
C            1.70962991151553       -5.63717896951074       33.65217103895250
H            2.34234700825892       -5.10730709915844       34.38015381761693
N            0.46873699517370       -4.89854830044365       33.62429413704817
C           -0.82746133908865       -5.30212945559207       33.44844631055690
H           -1.10088090196908       -6.33050964715586       33.31841264429875
N           -1.69378822352182       -4.33488742330902       33.47664062971045
C           -0.94745716243046       -3.19266575789609       33.65549090015055
C           -1.27673432294776       -1.83012652249689       33.79171472846638
N           -2.52925695916458       -1.35512733113386       33.82747144092615
H           -2.63485902866214       -0.35455456991103       33.76116935918144
H           -3.26639547084976       -1.95138674583779       33.49116799633667
N           -0.26556910999498       -0.96469036859718       33.97337239559965
C            0.97055290137016       -1.42093639717612       34.01993760642500
H            1.74269419535123       -0.67584466273985       34.16096494151313
N            1.40555349418774       -2.66831041334976       33.93659800377217
C            0.40969924524073       -3.53431627513593       33.73803053217966
C            2.53792073596726       -7.82163070990752       33.06222013506157
H            2.12695740687061       -8.77369222176716       32.70400492916128
C            1.55986237731306       -7.11862583887419       33.99840042051293
H            0.55679317360887       -7.48068596080004       33.78504811564512
H            1.82077170741502       -7.32124170967008       35.03186232487914
O            3.78186445359115       -8.13983963560822       33.62578386388084
P            4.55869276040642       -7.31750147852857       34.81949554680116
O            5.92012113383314       -7.91190881677624       34.84106164452466
O            3.74711249213435       -7.29987444138831       36.07317092481377
O            4.60676721853976       -5.78241957641574       34.25814900058464
C            5.82932441360703       -5.23799581103996       33.81240115521994
H            5.61509402654358       -4.69223585714326       32.88925407728166
H            6.54261219255243       -6.04799194285956       33.62912457985789
C            6.41177310067930       -4.27791073135278       34.85299929804375
H            7.40007795595029       -3.95546094824998       34.49368795955950
O            5.59181059357374       -3.12772260677288       34.99092629390672
C            5.34546523928361       -2.81760525226638       36.34331806726863
H            5.61380068714317       -1.76299043493419       36.49135366296333
N            3.90945814737594       -2.85814653423385       36.63899388955131
C            3.23232152252084       -4.03787678519765       36.77379997578674
H            3.81925595525888       -4.94090705873051       36.70265978460356
C            1.90234360363998       -4.11432524683908       36.98759858204109
C            1.19138156351484       -5.40975126219286       37.21000245536575
H            1.88310286344706       -6.24027081853179       37.09990930308935
H            0.74795654038581       -5.42241038896074       38.20341198426674
H            0.38314501018241       -5.51785684601267       36.48635197691745
C            1.12350736240932       -2.89265154871836       36.96931150503550
O           -0.09474150018256       -2.81397604550284       37.04984690153694
N            1.88852453979528       -1.74301322063616       36.88886657415947
H            1.37850407931669       -0.86526827873433       36.83236914721791
C            3.23193155070514       -1.65982623826907       36.63483504663508
O            3.78352604165626       -0.58232087158297       36.50099174341180
C            6.57926616607513       -4.91083787118382       36.24684485866592
H            5.91188403506426       -5.77732530198152       36.32292796078262
C            6.16780619140058       -3.77566623240352       37.20524704604200
H            5.60147571453063       -4.13184649265514       38.06002086637042
H            7.07898097514456       -3.28013777193396       37.53891053681852
O            7.91822628179178       -5.29169659216677       36.42348381381087
H            7.97300755708056       -6.06633317526913       37.00007411571887
