# Supplementary material for: The Excess Polarizability of Single-Stranded DNA Molecules in Solution: A Linear Response Theory in the Polarizable Continuum Model with an Application to Biosensing
Source: J Phys Chem A. 2025 Jul 25;129(31):7130–9. doi: 10.1021/acs.jpca.5c03229 (PMC12337146; doi:10.1021/acs.jpca.5c03229)
Supplement: Supplementary file 1 [file jp5c03229_si_001.zip › ssDNA-geometries/TATGAATTCAATCC.xyz]

442
 energy: -893.000463313165 gnorm: 0.003500545018 xtb: 6.7.1 (edcfbbe)
H           -0.13310184716070       -8.38487684664996       -2.34820934613124
O            0.46310358813717       -7.72356154439328       -1.96379464298428
C            1.62085205081323       -7.63731828699638       -2.76076779768885
H            1.38390333355630       -7.18285845786549       -3.73008544143186
H            2.07431261052291       -8.62322066310102       -2.90614096606842
C            2.66960146984202       -6.74655627217793       -2.08508559095799
H            3.59795334913315       -6.77004784598855       -2.66636124908558
O            2.21780639624469       -5.39080863019803       -2.03518276853577
C            2.08529984839621       -4.96225502466604       -0.70047559806369
H            2.92596800720464       -4.31323266605900       -0.41684105277124
N            0.88641558496965       -4.15684818528440       -0.57491135037341
C           -0.30734977748477       -4.65413278636271       -1.02566409283146
H           -0.23849800745108       -5.64170658857450       -1.46090119175821
C           -1.46816461233212       -3.97276999931579       -0.95488599369238
C           -2.76993802299798       -4.52092937960767       -1.45081740905266
H           -3.12248977391167       -5.30368934261747       -0.78447898776909
H           -3.50045971868023       -3.71729771798698       -1.46367744607335
H           -2.65228363101097       -4.93541721738991       -2.44620829135759
C           -1.45766241536045       -2.65195972694583       -0.35588782544145
O           -2.42465813966420       -1.92013901777062       -0.21999787170335
N           -0.20058187763655       -2.22289200330430        0.05190228597260
H           -0.15836059396580       -1.32810994697222        0.53108111550111
C            0.97680637965664       -2.91731836188749        0.00177227207114
O            2.02721284874066       -2.43692824559645        0.41220730276687
C            2.97652068076431       -7.15339090583688       -0.63164202971414
H            2.76065859452793       -8.20459223245468       -0.42513394623489
C            2.06899130477655       -6.22502195877157        0.16017395639401
H            1.06537290335469       -6.64638554095507        0.20017014448044
H            2.44104983955554       -6.04384432437382        1.16254027340903
O            4.36966602965568       -6.94222458917453       -0.41904128705433
P            5.02655798873668       -6.59061552761640        1.03176884850629
O            6.49425436992417       -6.72124770539802        0.82954558402537
O            4.32366831151987       -7.33527512848413        2.11488732498628
O            4.62918900615534       -4.99230751429586        1.18912222580892
C            5.60372231256099       -4.01894080784580        0.93594402571152
H            5.13162236887634       -3.23548709834744        0.33347635922466
H            6.44932962864601       -4.47127635378941        0.40918818938578
C            6.09887328126791       -3.38470912374906        2.24269588902754
H            6.86183221759566       -2.63248769353929        2.01477915458753
O            5.03681265135186       -2.72109935928068        2.90790398197531
C            4.52430032551113       -3.52497615181201        3.94935323114202
H            4.57221422285103       -2.92094551830893        4.86768002922775
N            3.12590690366077       -3.79402931040673        3.70122079001193
C            2.44243978601183       -4.96693884326304        3.54130966138037
H            2.91551720129648       -5.92665277454254        3.60240814462976
N            1.17237767822677       -4.81365689004445        3.31095132517833
C            0.97496730977606       -3.45407625911101        3.30767088335232
C           -0.15877751019259       -2.64453093390359        3.12371871342113
N           -1.38440510770867       -3.12750771181145        2.87350455480591
H           -2.14952954236031       -2.47230026481670        2.90407839874243
H           -1.54348694692650       -4.09982395070188        3.07910372084723
N            0.01930971761689       -1.31124947073828        3.13728283912048
C            1.22573101012302       -0.83137609578779        3.38395320670930
H            1.31042828648032        0.24880294653777        3.40785853013573
N            2.35147039282516       -1.47988997959721        3.61724756114736
C            2.19377211605217       -2.80387317995301        3.55073066730616
C            6.64014013641305       -4.41671799988722        3.24192029557735
H            7.04690356654472       -5.29215589808941        2.72267000340236
C            5.40389567595552       -4.77252254329770        4.05878021634925
H            4.93477905358023       -5.64316671155046        3.60775429175560
H            5.67226094660872       -4.97756673123589        5.09007649660547
O            7.72300435344139       -3.89488162758475        3.98354528906911
P            7.62815258129848       -3.00425981779802        5.36228090605025
O            9.02409147979416       -2.52692080255021        5.54689118004164
O            6.93075340478301       -3.75376245236079        6.44535290940865
O            6.63866060813219       -1.76447776527659        4.96308965229646
C            7.16050729017853       -0.61238128063424        4.35089587314876
H            6.52256514256122       -0.39691861331698        3.48817758045566
H            8.19724117091770       -0.79015484469649        4.04912957631822
C            7.11244543375849        0.57314099382705        5.32454641057591
H            7.50549842961750        1.46777010703481        4.83076799204647
O            5.77603327269610        0.86241495908981        5.71188581745563
C            5.50754645947079        0.37204297867721        7.00939612680017
H            5.21525901211737        1.23440823120047        7.62470974728779
N            4.30680090274466       -0.46428716186557        6.95964134125697
C            4.25988346676677       -1.81663209191273        7.13984124291411
H            5.19352694508304       -2.30294958414003        7.37217662702761
C            3.13168793083766       -2.55035833517580        7.02965932169165
C            3.10478048485577       -4.02347395352024        7.28735466456957
H            4.11636699075642       -4.41970425729790        7.28618953066548
H            2.64278621363224       -4.20146330860414        8.25692612112744
H            2.50540630797939       -4.51856452699043        6.52601713967196
C            1.90341477873680       -1.88992433705582        6.64888666524146
O            0.83642302247509       -2.42515816582669        6.38927349364117
N            2.01928329898630       -0.51365582317979        6.56591995615693
H            1.17969992844543        0.00837421552201        6.33260729521399
C            3.14899500837180        0.24037719781789        6.72656362366942
O            3.09731608011315        1.45788406982581        6.65923400303248
C            7.88272175692505        0.29502999503389        6.62558313752584
H            8.66734280207347       -0.45248687449853        6.46459365712952
C            6.79317112308310       -0.25404238324274        7.54304272259237
H            6.80330719866050       -1.33733695658773        7.44873674130985
H            6.97049390110386        0.02397123627583        8.57661791767793
O            8.54461879433281        1.46743742200380        7.05487757243446
P            8.21155185060678        2.39538215585245        8.36379478207129
O            9.10751207617944        3.56934179217441        8.19982470855850
O            8.23534685141050        1.59292023972177        9.61937613733346
O            6.65193661443103        2.82621649805532        8.11589613203541
C            6.34908742401501        4.01485202044055        7.42711066487732
H            5.64079366287510        3.75783910635927        6.63224356465952
H            7.26936450825698        4.44241492656080        7.01883129362884
C            5.69560010639171        5.01721131356013        8.38748873688766
H            5.49107284834370        5.95305641130042        7.85878188036181
O            4.44820932842557        4.53936756088340        8.86986381926165
C            4.60081105815798        3.93168057826814       10.13235118338435
H            3.83612363095468        4.37662654607148       10.78347819762598
N            4.25944886836211        2.52659253112363       10.07488107903148
C            5.00070412038025        1.38720358948411       10.23458117621112
H            6.05628135802072        1.39446281684766       10.41282390340762
N            4.30423818030542        0.29525974085904       10.13980567994470
C            3.01479105970668        0.70859172881670        9.90103371324320
C            1.81521331244257       -0.02715493833371        9.68435465783614
O            1.64299047472168       -1.24001996305245        9.60867811437081
N            0.72557816239486        0.83036270646435        9.52532978770113
H           -0.16925261819766        0.36765191896423        9.39663811608582
C            0.77491308563585        2.19879623204454        9.56345208911930
N           -0.37102955122346        2.86988155755399        9.34944596222260
H           -1.24322286309227        2.40779725504557        9.55468743936390
H           -0.31592144163237        3.85479812212458        9.56037964233658
N            1.88894885393782        2.87246167212957        9.71744283948909
C            2.97840624437518        2.10456722742546        9.87132476705031
C            6.55330882724567        5.26876402230735        9.63975414956029
H            7.61530747514938        5.10067860578650        9.42736886871066
C            6.01984512475946        4.22932540156276       10.62230206474549
H            6.65277609794265        3.34676069962371       10.57281023545715
H            6.02478622500742        4.61993403339422       11.63431174138127
O            6.43079730638227        6.61605022944792       10.04412116889508
P            5.67788665608059        7.16815772642529       11.39725832391311
O            5.61880673663444        8.63951338574970       11.19971279699573
O            6.27829315400022        6.59086741621266       12.63315140152464
O            4.18300595385185        6.52036448544631       11.28340610443707
C            3.17631229028619        7.16286249351066       10.53695263215366
H            2.97102698695180        6.55612403907242        9.64811304316120
H            3.52231928707104        8.16290436546314       10.25762497695430
C            1.90771080171791        7.25806115965885       11.39509058844521
H            1.12591034726532        7.78532269057674       10.83996757957497
O            1.40015131286064        5.96402058930382       11.70304453327473
C            1.70760836847465        5.60515554647497       13.03483761458521
H            0.75371549696849        5.44510474054710       13.55885547541047
N            2.36714332891157        4.32256488212518       13.08418765138547
C            3.66633073333726        3.96873191227892       13.31492920907125
H            4.44806870952831        4.68839203645794       13.45476045910538
N            3.86800717594421        2.68518083972167       13.34668180962006
C            2.63283577327471        2.12313096876718       13.12301133465213
C            2.17220967001834        0.79513837596984       13.02348121317813
N            2.95275397133888       -0.28164851353149       13.18527257930213
H            2.56031548491072       -1.17068090455703       12.91666037639015
H            3.94781766693572       -0.14834496150123       13.11021061466186
N            0.85965826463900        0.61173035733533       12.80573596558038
C            0.07163244883530        1.66507519544954       12.69835443976118
H           -0.97571079002572        1.44729159152780       12.53871347806377
N            0.38032857878397        2.94878163683190       12.75019766784674
C            1.68482080847344        3.14367131970749       12.96486682026489
C            2.17369316714051        7.94174566310864       12.74839418181296
H            3.02612575192163        8.62821381306284       12.67932885989741
C            2.49820693916208        6.75765735017405       13.65008623126311
H            3.56851202293751        6.56960301533516       13.60266703983335
H            2.21065085732778        6.95239186423816       14.67581865628666
O            1.04995819426622        8.70973274058945       13.12454471040489
P            0.15883317693665        8.57234249148905       14.49686382211143
O           -0.88917289797267        9.61246983827308       14.34267782325195
O            1.02118378348881        8.53196865984419       15.71226231806101
O           -0.49678158484517        7.07620202052763       14.34377209688985
C           -1.79499360865929        6.92835475453231       13.82250201383780
H           -1.74424333468665        6.19863418485373       13.00895553371481
H           -2.15277220073531        7.89760021237999       13.46342652067307
C           -2.73175463644589        6.40891066211360       14.92011571773704
H           -3.75465044192384        6.35417346030542       14.53408005304671
O           -2.37469910629531        5.09387570631776       15.32873053273525
C           -1.67927503179365        5.10942116376006       16.55516258405045
H           -2.20899524595199        4.41815853030442       17.22864140320853
N           -0.35733899303905        4.53740160960062       16.40797487445936
C            0.87794507900291        5.11220980266909       16.29163425193239
H            1.02297386950549        6.17343513464315       16.29828732328904
N            1.85414768745947        4.26242227832621       16.18364758277643
C            1.25601424933006        3.02579626795545       16.23229481093210
C            1.74681558157973        1.70527591326012       16.23188725879215
N            3.04395343065031        1.38264222738080       16.19678163381009
H            3.27660424113453        0.40915878445223       16.08730560225759
H            3.71308205716234        2.09142634917311       15.94942893850606
N            0.84870138904528        0.70956384063198       16.33211754260438
C           -0.43347891954788        1.00552140797609       16.43622164434695
H           -1.10596809803690        0.16170012636004       16.51883351208648
N           -1.01473099214397        2.19236897019789       16.46750473202382
C           -0.12989246748626        3.18822450972662       16.36667933028857
C           -2.67234577146098        7.28990887835826       16.17993120974217
H           -2.29330965568632        8.28795403530927       15.92804671561232
C           -1.69063002855084        6.54651041553195       17.08152957949702
H           -0.71154374038940        7.01079148894139       16.99451814460852
H           -2.02593305626991        6.58768845976832       18.11138253575697
O           -3.96499709378970        7.48138935034581       16.70866904162639
P           -4.56346696513786        6.85357743084324       18.10132178796720
O           -6.01057192106195        7.18089065378219       18.04224153162576
O           -3.74556191573291        7.25776664498531       19.28074071640996
O           -4.32176782319142        5.24167821085292       17.90390328374288
C           -5.35857607481826        4.45171695472827       17.37611577605388
H           -4.92175452304468        3.82405558181496       16.59334916649129
H           -6.14083451709134        5.09861335172317       16.96903631313580
C           -5.95740277070567        3.55876361075344       18.47251915375468
H           -6.75609979712980        2.94618163732595       18.04227888138589
O           -4.98704619963820        2.66375199929810       18.99820776448692
C           -4.47307098668470        3.14506975388485       20.22069986605227
H           -4.62593047678257        2.34790699617776       20.96121425172837
N           -3.01316685270828        3.26311580051244       20.09828844511855
C           -2.28663657814355        4.41683375833509       20.16799759903459
H           -2.83717140849601        5.32078242004122       20.37471850945351
C           -0.94947929473650        4.47098956396434       19.99076534333869
C           -0.16073222394604        5.73039401355336       20.15444334515712
H           -0.82451222512761        6.58701026837165       20.21681849906019
H            0.44100891678626        5.65988796946387       21.05751473645508
H            0.51651778571102        5.84895664795591       19.30981652393290
C           -0.24375805611723        3.25907146962153       19.63509988000239
O            0.93840475223250        3.16876851499761       19.33492602053956
N           -1.03874755421701        2.12807441564246       19.65198284670210
H           -0.58358794697944        1.24232594773380       19.45493790007721
C           -2.38015852164792        2.05675124692492       19.90906979772327
O           -2.95103917266413        0.98012586667603       19.98028015497590
C           -6.47301792394443        4.36247053427002       19.67696967772446
H           -6.77307448436970        5.37083132569939       19.37168474574656
C           -5.25519289251601        4.40157623174283       20.59691857541102
H           -4.71322395433846        5.31821160778450       20.38290537564214
H           -5.56618659031856        4.37671069969949       21.63575145260117
O           -7.63067634487609        3.76254553386340       20.21469059682459
P           -7.75328495278726        2.81532176656164       21.54769553772185
O           -9.15704635159301        2.33059697946449       21.49881193889808
O           -7.23064335998545        3.50329069014711       22.76129354884279
O           -6.70731377410181        1.58601034564285       21.25475107975346
C           -7.13861756267988        0.45800677857212       20.53946415780224
H           -6.39264032042608        0.26419979891039       19.76146637849597
H           -8.12166855154312        0.65404831381900       20.10139184906812
C           -7.23284192796338       -0.76112829861363       21.46706935964963
H           -7.56946592241536       -1.62734093046160       20.88963293036846
O           -5.96842629480590       -1.10663061263274       22.01710455024053
C           -5.82135744566888       -0.56174298405283       23.31018967793197
H           -5.53050633706533       -1.39143836567287       23.97001467251253
N           -4.65160010914649        0.32932778132535       23.32418146846506
C           -4.66022608156590        1.66689493973971       23.59402281792837
H           -5.60898412381492        2.09494703591367       23.87363476726248
C           -3.56914147100908        2.45847858891871       23.50054323950348
C           -3.59999775609343        3.91857103107063       23.82435438703362
H           -4.62603367909406        4.25008248508569       23.94644254832151
H           -3.03042295891727        4.10708194413923       24.73098729896308
H           -3.12703165765447        4.47350545769245       23.01668134799318
C           -2.33206118328983        1.87917518815996       23.02322466947935
O           -1.30880803440517        2.48855958040663       22.73865796309790
N           -2.37316249786597        0.50179327587604       22.91235179456726
H           -1.52408987302891        0.03461067341246       22.61092875811877
C           -3.47294802210379       -0.31085953221448       23.00960161393521
O           -3.37801523395036       -1.51555778747521       22.85768658611709
C           -8.14325040995062       -0.52820018694128       22.68324603918853
H           -8.93954832678921        0.18810507370647       22.45519943205662
C           -7.16824695497200        0.04092351176785       23.71171275775534
H           -7.19322037856727        1.12224952969739       23.60612495780880
H           -7.46252017207406       -0.24634443707453       24.71578870339378
O           -8.75887016921603       -1.75413164877964       23.02432842790409
P           -8.75780840738949       -2.47249092669831       24.49726973131011
O           -9.51461912622128       -3.73362482591469       24.28832067151150
O           -9.12931699089616       -1.52478373984722       25.58163833583964
O           -7.16862324096974       -2.81527546671292       24.74662503824865
C           -6.58760926783823       -3.88597417919882       24.04791901892028
H           -6.06689605161462       -3.50679658561874       23.16075433178979
H           -7.37105443817200       -4.59052188968297       23.75199949518839
C           -5.57290534322292       -4.56564402928823       24.97267207737053
H           -5.12603980809107       -5.42225059495692       24.45367161191595
O           -4.53358236622485       -3.65442970531479       25.29898784764497
C           -4.50938972622418       -3.38605336117549       26.69369178919233
H           -3.63176045706564       -3.88484901930193       27.13126673489792
N           -4.28676265953927       -1.97805216449338       26.92125085081150
C           -5.24543937548478       -1.05895893228469       26.66493728587487
H           -6.18659961159283       -1.44168877804057       26.29978556930952
C           -5.02934869107235        0.26149077690853       26.86282426684105
H           -5.79610398923612        0.98594242857912       26.65557964110080
C           -3.74067081973337        0.63927212691270       27.34320200471246
N           -3.46652149400423        1.90138577508434       27.66517746204083
H           -2.51458087700190        2.12255971574489       27.90774002851407
H           -4.11954816855209        2.62953818307343       27.42765176156080
N           -2.77979849120281       -0.26078224532113       27.52499359666916
C           -2.97722973475052       -1.55777056771402       27.30008941013912
O           -2.08821642057532       -2.39999080440147       27.41993189797467
C           -6.21527846231837       -5.02893363896203       26.29662341169159
H           -7.30571113498682       -5.07624689678387       26.18896929774967
C           -5.80696933870709       -3.94198828600778       27.28201068713454
H           -6.58516496662084       -3.18063272464004       27.30643821977453
H           -5.65599470943705       -4.35111892256318       28.27426758373533
O           -5.79270770896721       -6.34317344874212       26.59545040410507
P           -4.96172120186906       -6.85804706418523       27.90776492862236
O           -4.74527072500938       -8.30419102796675       27.64950598110550
O           -5.60772209630673       -6.39977862113444       29.17014946681808
O           -3.54645139855981       -6.03269375469498       27.78311146545743
C           -2.42793567654790       -6.65470775333966       27.21133281614961
H           -1.99167810666654       -5.95209548272859       26.49258923586918
H           -2.73492560890452       -7.58023580206760       26.71487776854122
C           -1.39261765623916       -6.97483549913377       28.29748457492229
H           -0.54523327517404       -7.49969208748919       27.84310828425282
O           -0.87974038453034       -5.78957336084711       28.88478169213250
C           -1.48119522036926       -5.54850112484108       30.14397441324155
H           -0.65456199011377       -5.46812892419085       30.86570527389009
N           -2.12170235981364       -4.25938055799612       30.19301640552828
C           -3.43454957843211       -3.88271057937744       30.14428435574393
H           -4.22818485304834       -4.58741042221648       29.99781956847663
N           -3.62657463853271       -2.60813468746668       30.30628392003980
C           -2.36645114766443       -2.07443264293565       30.45568752142443
C           -1.87947047791159       -0.76920329063503       30.64904847919271
N           -2.66145588183387        0.30624955792436       30.81420832703883
H           -2.19846957947291        1.20093464298907       30.79613161695763
H           -3.61995771770539        0.22806152668083       30.51834416879566
N           -0.54821662636614       -0.60996411818299       30.75356392180020
C            0.23206929966882       -1.67067005884527       30.68867959208709
H            1.29434976013735       -1.48715713985846       30.79677004022349
N           -0.09752063114939       -2.94021881105676       30.51537483144053
C           -1.41699050766518       -3.10163762543919       30.38184513054867
C           -1.99669597829428       -7.80141606517076       29.44603908443307
H           -2.86995806294618       -8.36267542294654       29.09498256279181
C           -2.39925978166677       -6.73212197199107       30.45409260189202
H           -3.44343555512949       -6.47818481969294       30.28842617369487
H           -2.26861601244954       -7.09259773158206       31.46833606023893
O           -1.06688245960665       -8.76154982128020       29.89935677694648
P           -0.28220398669465       -8.77812741174353       31.33932323508720
O            0.71113508578047       -9.87316733593516       31.19708397797505
O           -1.23140208087540       -8.76745239409738       32.48797909511557
O            0.46930300102846       -7.32356293700785       31.37318274939549
C            1.77607495664335       -7.19506393671356       30.87879721159623
H            1.76962557203708       -6.43028822095880       30.09412523179999
H            2.11180098700665       -8.15683843846341       30.47874792812496
C            2.69541055649557       -6.75386854470246       32.02462797491587
H            3.72952994052677       -6.71788170473275       31.66380105060118
O            2.35772906548082       -5.45207910945917       32.47117143708762
C            1.66199407281073       -5.49490980686514       33.70202757228849
H            2.23526917061748       -4.86654647159855       34.39922918018124
N            0.37496701524061       -4.84515280036735       33.60738935238077
C           -0.88667148120802       -5.34010175705905       33.40681281640232
H           -1.08206097980092       -6.38526961063412       33.27087796940474
N           -1.81810732854495       -4.43498130082337       33.41531708038939
C           -1.15823600817711       -3.24365876381384       33.61064462638825
C           -1.58392757085211       -1.90682396656470       33.74132204206903
N           -2.86426589834465       -1.52220620369804       33.73987322032654
H           -3.04295736342046       -0.53113133823277       33.69962727782988
H           -3.55303268168373       -2.17286406370690       33.40117274842724
N           -0.63807649200325       -0.97390246841454       33.95044932150462
C            0.62452237703805       -1.34354998852939       34.03058694901101
H            1.34302736046480       -0.55077434673313       34.19827653431696
N            1.14592856490998       -2.55760731013650       33.95149333391358
C            0.21653533438494       -3.48900452282977       33.72348126297781
C            2.57193873509377       -7.69137699483692       33.24003091024380
H            2.16561389361723       -8.65953302384755       32.92153125237515
C            1.59602718965498       -6.95625192230726       34.15505540856211
H            0.60099812046217       -7.37043704175779       34.00782929764070
H            1.90396758646484       -7.07016459820775       35.18940462433154
O            3.83008542972487       -7.98325533210053       33.80088057614751
P            4.55193050824643       -7.17481889154204       35.03617802006401
O            5.96389490325786       -7.63414492824490       34.99584044032513
O            3.75852238092405       -7.28776374751807       36.29352568134268
O            4.42961401502823       -5.60756751005086       34.58558795156193
C            5.45581446634685       -4.99636439005809       33.84982615768411
H            4.99560025463945       -4.51805786093757       32.97913402965921
H            6.19092510920761       -5.74568019146562       33.54140274015568
C            6.13287836710758       -3.93251004479928       34.72197100748750
H            6.91934461996979       -3.43659810604754       34.14212429909055
O            5.19511408539420       -2.94070926337154       35.11248175896989
C            4.88180981881007       -3.04873525514802       36.48913815974916
H            5.25017507902606       -2.13049417354011       36.97265245138639
N            3.43734325305154       -3.00149783830179       36.69275097452078
C            2.63489389681570       -4.10364528664976       36.80995031126472
H            3.11934736608967       -5.06408976459137       36.72507341918758
C            1.30535255411950       -4.04012193879887       37.03248240353695
C            0.45184223883563       -5.25813208687167       37.20087127420705
H            1.07041120082414       -6.12559819486417       37.40916163291777
H           -0.27149010003994       -5.09054971703798       37.99418741323118
H           -0.10816706236173       -5.44695408541453       36.28444593421500
C            0.66080920338620       -2.74253514502518       37.06789699898371
O           -0.53067863526308       -2.53794467781656       37.22365779176170
N            1.54165442967979       -1.68150419969960       36.95020342576311
H            1.13431444757803       -0.75060488272744       36.92364550028081
C            2.88430901642036       -1.73499412908343       36.69155462773929
O            3.53455535046832       -0.71810985623822       36.53658673291361
C            6.71757195933063       -4.51673137592489       36.02106300732379
H            6.92651693677680       -5.58662833406107       35.90852519032865
C            5.60076297837993       -4.28165957490523       37.03190186005011
H            4.97518405477592       -5.17063950617089       37.03514667308163
H            6.01284787858891       -4.12123351118289       38.02282507665287
O            7.93765796713581       -3.86171094015576       36.29918961129811
P            8.43578676684225       -3.37082446448797       37.78426453944883
O            9.83687958676377       -2.92257664856668       37.57790168628122
O            8.09357195852066       -4.34463672168669       38.85480840849741
O            7.47959262961486       -2.05560911948197       38.05387001010826
C            7.76547167209530       -0.90364000605201       37.29518988328132
H            7.19863193303373       -0.93230721007126       36.35709434969417
H            8.83694900046786       -0.88123479321400       37.07286621742774
C            7.34922659561506        0.33488949897869       38.08889449254723
H            7.62830800344902        1.22854164570467       37.51668473254117
O            5.94293418513553        0.34417287819463       38.26939351422671
C            5.61412493861338        0.32308953070842       39.64905579129334
H            5.30259596561595        1.33474382758670       39.95228494261803
N            4.46188540129858       -0.51436321117961       39.87077627126143
C            4.51780905786646       -1.84742239257989       39.65760685547620
H            5.47759823648586       -2.24499301232571       39.36073405300163
C            3.42846819859601       -2.63328414707053       39.82493747892709
H            3.47890535352582       -3.69474009138985       39.65792951584609
C            2.20585768370674       -1.98190608324202       40.17354425501313
N            1.09813017112445       -2.68396758696235       40.42354340831607
H            0.23682772416944       -2.16735391186448       40.51431505906492
H            1.06145717485522       -3.64999957113410       40.14267389858024
N            2.14592816696069       -0.66660207791110       40.32926888110530
C            3.21425208353471        0.11492800121497       40.16961050679209
O            3.18202710793943        1.33097098771895       40.31075950497427
C            7.98486869954651        0.40025286650782       39.49214239290332
H            8.87456225399458       -0.23864501681704       39.54747751717393
C            6.87304841648835       -0.11281606473515       40.39606197744041
H            6.94380475687045       -1.19861010387641       40.44893472105450
H            6.94406892647691        0.31986227084519       41.38887533579912
O            8.37242638953913        1.73209876574321       39.72956580021297
P            8.34157326216926        2.45566843865502       41.20353878301006
O            9.07009064812876        3.73510681917366       41.00076874624911
O            8.74164039796539        1.51220119531357       42.28445320393233
O            6.73581795355619        2.74551239821813       41.41827403889255
C            6.20635433915694        4.01866406814074       41.10577172171150
H            5.29564845880508        3.85862956496501       40.51868224100627
H            6.94351548074532        4.57653870751940       40.52229378468236
C            5.85908284073382        4.79900397072628       42.38145492823086
H            5.66085968494988        5.84007951265876       42.10118282959197
O            4.68146370038856        4.29939051653991       42.99605510620849
C            4.96840304081058        3.71962126044907       44.25375763924234
H            4.53093216006323        4.35293327151550       45.04158562025054
N            4.30384250619411        2.43969651446535       44.38771794922688
C            4.42228963091972        1.49328811489626       43.43268829289607
H            5.05999379137722        1.73074479714403       42.59359207179807
C            3.76467909827567        0.31400233227868       43.53228644919986
H            3.85669848622187       -0.43802013720566       42.76773548479353
C            2.90106358495480        0.14490301090734       44.65535379943300
N            2.18946572655998       -0.96929340009233       44.82075525887802
H            1.53501358637191       -1.00292152109589       45.58699355390682
H            2.17331594841788       -1.66317433709392       44.09394376842546
N            2.79430184049605        1.07810413981463       45.59466236864484
C            3.47002927588995        2.22329850452148       45.52009181651802
O            3.41700533608766        3.09071163021625       46.38704669928622
C            6.97993526068488        4.73689253639946       43.43203143864495
H            7.92147345508137        4.45216852711771       42.94867579961151
C            6.49273792562092        3.63742299772518       44.38231196613437
H            6.85625688057917        2.67367210696557       44.02327373965601
H            6.81540757081366        3.79829643196474       45.40727618912851
O            7.08138720492450        5.99259672694749       44.04916298397394
H            7.88732025340922        6.02602171248655       44.58616353295143
