# Supplementary material for: The Excess Polarizability of Single-Stranded DNA Molecules in Solution: A Linear Response Theory in the Polarizable Continuum Model with an Application to Biosensing
Source: J Phys Chem A. 2025 Jul 25;129(31):7130–9. doi: 10.1021/acs.jpca.5c03229 (PMC12337146; doi:10.1021/acs.jpca.5c03229)
Supplement: Supplementary file 1 [file jp5c03229_si_001.zip › ssDNA-geometries/TATGAATT.xyz]

256
 energy: -514.303417621928 gnorm: 0.002533818707 xtb: 6.7.1 (edcfbbe)
H           -0.22308896014223       -8.35562181223427       -2.23523594790319
O            0.37067161009531       -7.67655497037250       -1.87887674284432
C            1.46848221948692       -7.53041728115941       -2.74797627025168
H            1.14938121916000       -7.07842374009946       -3.69460460041485
H            1.95449371147322       -8.49358117591551       -2.93566495339536
C            2.51928403217554       -6.60126894843347       -2.12956475792143
H            3.40343469454878       -6.57012732915508       -2.77579287445902
O            2.00978934182473       -5.26982467162161       -2.01888536350057
C            1.95519461256368       -4.87230385106006       -0.66905188913941
H            2.78623992470322       -4.19212857957345       -0.43202204877217
N            0.73457459518293       -4.12406291941861       -0.44087031711010
C           -0.46490495579802       -4.66680812705064       -0.81844707746340
H           -0.38304822666350       -5.64058314330844       -1.28157372274086
C           -1.64755108962578       -4.04284184427949       -0.64836498236956
C           -2.95533590090935       -4.63991644305365       -1.06596405780641
H           -3.18251877938117       -5.50971059655718       -0.45631087115468
H           -3.73413896939374       -3.89575552026383       -0.92676135723514
H           -2.91729282511246       -4.94402622649376       -2.10694579821546
C           -1.65316482960885       -2.73639564962658       -0.01862302425314
O           -2.64039977316565       -2.05747790751205        0.21291980819447
N           -0.39039472997059       -2.25547322325392        0.30414725198787
H           -0.35552068394290       -1.37023454181341        0.80147872872105
C            0.81032913799105       -2.89266106437685        0.15508456921924
O            1.86481838834992       -2.37395415536145        0.50427017254981
C            2.94798089130796       -7.01718821040868       -0.71056375588508
H            2.80318860431541       -8.08147402872102       -0.51060645393380
C            2.05405204528616       -6.15073683052658        0.16216165388821
H            1.07582396974795       -6.62003502040537        0.25716557876238
H            2.48477145328928       -5.97372680597910        1.14165221895443
O            4.33921338524596       -6.73177576564158       -0.59099168967535
P            5.06787171579169       -6.43418569694660        0.83704529297538
O            6.52609659526962       -6.47967438685877        0.54935901295568
O            4.46226898950004       -7.27272523036635        1.91012113980605
O            4.60907575580068       -4.86712258275100        1.11411545386864
C            5.52849009941575       -3.83754115121132        0.88469820090310
H            4.99717391967547       -3.03861922462637        0.35544068822770
H            6.36648718153377       -4.21541185828268        0.29088145428615
C            6.05959901776985       -3.26463222095207        2.20561669470518
H            6.77695426358010       -2.46604901986165        1.98646571021536
O            5.00655023514673       -2.69201162995106        2.96220489975077
C            4.57641203445195       -3.58758677621819        3.96616602023617
H            4.64439721769098       -3.04494672755308        4.92109333600275
N            3.18069230741151       -3.90266477354021        3.75830908728362
C            2.53681843578592       -5.09989203686741        3.61376355989317
H            3.04946447189952       -6.04030240229226        3.64772195783193
N            1.25405793776060       -4.99351004056259        3.43376204049068
C            1.00535308148280       -3.64253622426590        3.44864631124051
C           -0.16567459336318       -2.87579741954972        3.32226947181993
N           -1.38057436290744       -3.40383162601109        3.12084215971695
H           -2.17035603570321       -2.78083088821062        3.18013721006271
H           -1.49212566014385       -4.38707161578787        3.30388102206657
N           -0.03982079585499       -1.53670148204054        3.35222004854931
C            1.15627519729823       -1.01298798363413        3.55706694460438
H            1.19924916693582        0.06949109979320        3.59663066709281
N            2.31459002373080       -1.61939926413515        3.73496114291706
C            2.20671974554525       -2.94787010897119        3.65256808286947
C            6.69373484089095       -4.32579061896622        3.11601523709189
H            7.13075657563903       -5.14015997571912        2.52720493901841
C            5.50932661729532       -4.80014183797347        3.94851159507182
H            5.05922691436027       -5.65321085836566        3.44697959197069
H            5.82866833059005       -5.06919545712141        4.95031303923744
O            7.76780237953910       -3.78746927627742        3.85698944905007
P            7.67492360550132       -2.98617563566936        5.28932297365629
O            9.05966032638593       -2.47631920625817        5.47520387751535
O            7.02401411489380       -3.81519718577169        6.34160169446550
O            6.64129778856253       -1.75274759668022        4.99410318616567
C            7.10426623154608       -0.58760537736332        4.36306599544731
H            6.42113144559410       -0.38017816208662        3.53293661108608
H            8.12770328377496       -0.73966088323479        4.00641766159000
C            7.07987524584141        0.59402988694867        5.34263004389784
H            7.43278251297872        1.49527016972258        4.83043684232414
O            5.75935044620599        0.85966647356895        5.79260828699716
C            5.55303795352462        0.33759589479807        7.08888371735572
H            5.23925961830310        1.17883401770499        7.72187066565974
N            4.39007976378609       -0.55331164489679        7.06268515593999
C            4.40803485288580       -1.90853128136362        7.22457447401138
H            5.36785331904852       -2.35579903657177        7.42575690357100
C            3.31242343499060       -2.69253661760388        7.13213817262892
C            3.36305146460928       -4.16941614621650        7.36437143477340
H            4.39044329355273       -4.51769228629633        7.30781344628957
H            2.95392804537948       -4.38756758091173        8.34874115659263
H            2.75344169965390       -4.67678124165606        6.61956224274024
C            2.04719637127212       -2.08542079382661        6.78546037401936
O            0.99785076636705       -2.66598988849086        6.55322325103359
N            2.10033665350714       -0.70498621712254        6.71119315464002
H            1.23647513326303       -0.22096169047399        6.48557228313513
C            3.19770164140034        0.09863185122033        6.84944122987066
O            3.08899360650638        1.31345055942447        6.78986710313502
C            7.91530709994460        0.32911062533145        6.60517219426068
H            8.70387979691863       -0.40426729102495        6.40310066718776
C            6.88125550546925       -0.23764080776951        7.57590210611896
H            6.92237360935201       -1.32149411051792        7.49746765718005
H            7.09365332509900        0.06757373231673        8.59546251288905
O            8.58316972979715        1.50807993593015        7.00450426949501
P            8.23182895835165        2.48471985533631        8.27208737130445
O            9.09104923517723        3.67677946856883        8.05064250875741
O            8.28887368802239        1.73809915997967        9.56078333457824
O            6.65713632346440        2.85845721085477        8.02672328625048
C            6.30994579932525        4.00418968021749        7.29028809131655
H            5.59241631426769        3.69164343169100        6.52377634415499
H            7.20877065511589        4.43520174291036        6.83971598591561
C            5.65155046329759        5.03658099666827        8.21478040124357
H            5.41082661061525        5.93739338545454        7.64176690630619
O            4.43025381122801        4.55223933179026        8.75104538429347
C            4.62947880628314        4.01645298323893       10.04136121554493
H            3.87008816337199        4.48131565909784       10.68512019505884
N            4.32057974455822        2.60402606902036       10.06942490796551
C            5.08988687107023        1.49156429446597       10.28338487020069
H            6.14773815838387        1.53187924837114       10.44310531888951
N            4.41597687005756        0.38177855531475       10.26229479648388
C            3.11493499826968        0.75279200240455       10.01634207729954
C            1.93317496430620       -0.02047378554975        9.83722345733689
O            1.78953030738617       -1.23872180940774        9.81581519159184
N            0.82091350203197        0.80300348762185        9.65222305011507
H           -0.06051201021330        0.31287983198702        9.53350893304341
C            0.83917262465809        2.17202853861841        9.61867458862524
N           -0.32405566534232        2.80644326895079        9.39142571980313
H           -1.18635308817226        2.33356898596917        9.61091824893493
H           -0.28886753898460        3.80241558181512        9.54354154501981
N            1.93822260301019        2.87800568833480        9.72985237858380
C            3.04677848721806        2.14355807408032        9.90736746934859
C            6.52832522502357        5.37824830138473        9.43216984543678
H            7.59043913445773        5.23704502814945        9.20209205725276
C            6.05256689365524        4.37248668799797       10.47675290067106
H            6.70864696578335        3.50607674375441       10.44475514668026
H            6.07738192522250        4.81043094543181       11.46913380315551
O            6.36292585128908        6.73975677304529        9.77044433202506
P            5.66854925237235        7.33493930216242       11.13474298227248
O            5.55999972974677        8.79436549904834       10.87825944290277
O            6.33939640512331        6.82855420745612       12.36457169514914
O            4.18196330356701        6.65158262415413       11.13155975360514
C            3.14825642501777        7.21076220319299       10.35540674959751
H            2.98070114763640        6.56757616411696        9.48424730469030
H            3.44298027808743        8.21718881813892       10.04203981043220
C            1.86880931067518        7.26737732421650       11.20044360354357
H            1.07559569834454        7.75841386824388       10.62791768148420
O            1.40949763672158        5.96035817637635       11.52054841832931
C            1.68399926608425        5.64442000971069       12.87296063369245
H            0.71673229925006        5.48826568550282       13.37396442523279
N            2.36205102443801        4.37795700864916       12.98278528369514
C            3.67721821536940        4.06417450960364       13.18765751346162
H            4.44663774178595        4.80769998759674       13.25290132574059
N            3.90698080245478        2.79061590938169       13.29494300390265
C            2.67758544580908        2.19169395761617       13.14797935335294
C            2.24698957015124        0.85023643244042       13.14061350696470
N            3.05780849285802       -0.19796299150799       13.34701605401671
H            2.68312603757398       -1.10457105006770       13.11105385074161
H            4.04414966816240       -0.04256908785976       13.21030021077993
N            0.93190511333721        0.62593766274841       12.98244592581076
C            0.11674492721835        1.65262544212929       12.83389745450349
H           -0.92988399049013        1.40430621912446       12.72108792570305
N            0.39702973860245        2.94430376101332       12.79546208558960
C            1.70207362120349        3.18052991497829       12.95630742612496
C            2.09602136321682        7.98341175297952       12.54452372374080
H            2.92873955170115        8.69312230429195       12.47030805120915
C            2.44137887842180        6.82674023549622       13.47246852233106
H            3.51626417106548        6.66461085263569       13.43316201580600
H            2.14204385710373        7.04037224635093       14.49125311749670
O            0.94665344836642        8.72658831092946       12.89267939388173
P            0.05516203165285        8.60782727344630       14.26358313959863
O           -0.99194172904398        9.64757918868347       14.09885389341516
O            0.91415721787853        8.57723496351211       15.48270383492144
O           -0.60291692947714        7.10999903806917       14.12284058280484
C           -1.92610554810105        6.96570034478227       13.66621895147347
H           -1.92084209246628        6.20473768398297       12.88061407774794
H           -2.28347900940125        7.92584619369756       13.28304495310791
C           -2.82860364086555        6.50775798256858       14.81900593605447
H           -3.86942121911598        6.49246113135976       14.47838922043016
O           -2.50842413980747        5.18887171332705       15.23801552347750
C           -1.78930676981447        5.19391599489130       16.45345569469690
H           -2.34962632783385        4.55701292811229       17.15518804946948
N           -0.50750002510625        4.54327894351797       16.30689007468602
C            0.74404472982575        5.05139074514234       16.08715945693774
H            0.92676594701460        6.10115066897265       15.97865626615953
N            1.68174965323847        4.15472033214910       16.04058654001676
C            1.03745494787356        2.95473958881850       16.23190884372002
C            1.48191534751797        1.62226581164800       16.34802867704108
N            2.76431160224690        1.25244114911400       16.30487893107160
H            2.96779656508403        0.26640919840317       16.28992154895684
H            3.45028791547669        1.91875835775243       15.99467537589169
N            0.55165874504432        0.67849916241145       16.57432929916111
C           -0.71204797725271        1.03631920051685       16.69192394275890
H           -1.41356691642697        0.23400704666296       16.87853219994858
N           -1.25043945479489        2.24350934219400       16.62636954169930
C           -0.33487024449885        3.18687641505387       16.39253153891041
C           -2.67670991150884        7.41358176022454       16.05380893374474
H           -2.25767959716563        8.38431038506840       15.76217687658498
C           -1.70170037580751        6.64241572066938       16.93751960812481
H           -0.70494442943216        7.05306193836500       16.79476103216220
H           -1.98890897782631        6.73629436057955       17.97839134888855
O           -3.93659131588785        7.68600476668941       16.62461521291087
P           -4.50621356550811        7.14327007011914       18.06194879295563
O           -5.92076854752090        7.59609320161186       18.07479870833488
O           -3.59490152812863        7.49097447411030       19.19100426272306
O           -4.41712199103970        5.51404243338192       17.89187024958463
C           -5.54890377071030        4.80282319513668       17.44777583193701
H           -5.20875070955609        4.10986371188268       16.67206867830404
H           -6.28871626885461        5.50220011800771       17.04821146900833
C           -6.16629088217323        4.00971452823588       18.60903861660891
H           -7.04805438558948        3.47307614303611       18.24219493701983
O           -5.25837524785596        3.04077544985367       19.10478629255443
C           -4.66992391297406        3.47311133052401       20.31487302880499
H           -4.92643615835900        2.72284216424029       21.07615021441309
N           -3.21167043366864        3.38813727190210       20.17411139764179
C           -2.35501829744451        4.44793792788861       20.09506617927295
H           -2.78595170624604        5.42777487772819       20.22408848900215
C           -1.02806946547535        4.32260891465404       19.88154236775487
C           -0.09212686142362        5.48879303567100       19.88106085045488
H           -0.64248652074705        6.41889891092683       19.98490304712827
H            0.62062226574168        5.38447805263225       20.69643788757731
H            0.47476670502406        5.50832225297917       18.95028369329970
C           -0.48079540114980        3.00486404309961       19.63383752548454
O            0.67805540441485        2.74714920915527       19.34214576470008
N           -1.40445868478909        1.98678608129465       19.76689153188225
H           -1.06345318787057        1.04213116869639       19.61585330746968
C           -2.73880995769764        2.10050644328490       20.04058298523601
O           -3.43572501036805        1.11198825375392       20.19032294158053
C           -6.52891645847205        4.90165299614272       19.80711697984031
H           -6.72574257320992        5.92742263762073       19.47699023389907
C           -5.26983849484520        4.83036865031124       20.66874133022031
H           -4.63658471485133        5.66659448061584       20.38743186480778
H           -5.52466915936712        4.89131890195446       21.72202015596453
O           -7.71578702728222        4.47456171785773       20.42881771609202
P           -7.85014224303614        3.37584082119277       21.64217350400034
O           -9.31491688094288        3.13635984705356       21.75241793470880
O           -7.07402909820094        3.79423907113289       22.84448758097610
O           -7.10622612961534        2.04368422323779       21.04415635822501
C           -7.89912519612608        1.02542074546818       20.47591947271390
H           -7.35461604637722        0.65576610270175       19.60235990684725
H           -8.86507906526569        1.44525920350919       20.18009707420269
C           -8.11949794021697       -0.12943543393242       21.46078783084186
H           -8.95211548245806       -0.73896430549294       21.08409862202392
O           -6.97545346724800       -0.97782874104639       21.51568390614957
C           -6.49316136296770       -1.11258906100530       22.82843961450368
H           -6.20567427603759       -2.16432047315782       22.94939120142899
N           -5.22844582198327       -0.37853868581264       23.00753043583947
C           -5.16581620096286        0.94366571434941       23.34522038422601
H           -6.09658818643922        1.42459187399973       23.59693117119702
C           -4.02109571101792        1.65775604688265       23.38312284310718
C           -3.97778587980904        3.08691344125042       23.82170615883138
H           -4.96523302144071        3.53460802918024       23.74494768638735
H           -3.62940383000074        3.15143529527939       24.85072916536145
H           -3.27865135536727        3.63803908771754       23.19486401402365
C           -2.79620365891415        1.02450744793793       22.94144825853834
O           -1.71032463667198        1.57612226884096       22.79894482700610
N           -2.92382986467245       -0.32959850589108       22.70264407824468
H           -2.09641018431133       -0.81320299384425       22.36564485856464
C           -4.08459854587914       -1.05374900708291       22.64234702221068
O           -4.07343558692362       -2.23925347821353       22.36105619061303
C           -8.42608527350454        0.32130434084014       22.90834647235283
H           -8.07309988376694        1.35045627525008       23.04445499436148
C           -7.61812102669048       -0.67094454987690       23.75631422092999
H           -7.25900010021032       -0.24331346347639       24.68585090673823
H           -8.26816639470581       -1.51982236988564       23.96645915606861
O           -9.78948358157904        0.24346217410302       23.22446614855522
H          -10.23104707501811        1.04208161616658       22.89908741883207
