# Supplementary material for: The Excess Polarizability of Single-Stranded DNA Molecules in Solution: A Linear Response Theory in the Polarizable Continuum Model with an Application to Biosensing
Source: J Phys Chem A. 2025 Jul 25;129(31):7130–9. doi: 10.1021/acs.jpca.5c03229 (PMC12337146; doi:10.1021/acs.jpca.5c03229)
Supplement: Supplementary file 1 [file jp5c03229_si_001.zip › ssDNA-geometries/CTATC.xyz]

155
 energy: -307.263160795269 gnorm: 0.000570627108 xtb: 6.7.1 (edcfbbe)
H           -0.15005744477159       -8.19410086824285       -2.08685644833019
O            0.51930591990273       -7.54130612391914       -1.82813229378823
C            1.48618652764047       -7.45377091523645       -2.84739671343016
H            1.04839198584902       -7.02185861081411       -3.75519879218906
H            1.91678058387899       -8.43651679752809       -3.06783859576450
C            2.63507216163843       -6.53516363378898       -2.41415906979181
H            3.42744500660547       -6.55993186873991       -3.17069452879952
O            2.17714178305426       -5.18743155315411       -2.29820134844640
C            2.32129352384288       -4.73032617415644       -0.96706228732174
H            3.20981404534559       -4.08594889826876       -0.87776088087027
N            1.18723002490959       -3.91658085619912       -0.61041100471232
C           -0.06421158486626       -4.41995746123613       -0.74401692628673
H           -0.11586132539181       -5.42752725210877       -1.13098180631526
C           -1.14672106786781       -3.68078991797982       -0.42184852423167
H           -2.14348939986003       -4.07072633746117       -0.50990904553586
C           -0.90777473009569       -2.35786020111850        0.05706447991163
N           -1.92288664883745       -1.54966896244019        0.35497220008588
H           -1.70220901712602       -0.66410514533922        0.77890781521951
H           -2.84275143665835       -1.94181949634041        0.47007929237555
N            0.32364166817054       -1.86256866202419        0.15376222030049
C            1.39480387352390       -2.60047799816763       -0.13014016676558
O            2.55368779904801       -2.19067699376995        0.00205427391649
C            3.22976612475794       -6.90982791691172       -1.04541507439572
H            3.08282412661317       -7.96094588964697       -0.78482210215726
C            2.47918540469596       -5.98212927566894       -0.10532495906603
H            1.50506392162709       -6.41188551876698        0.12416101298212
H            3.03902887429126       -5.78418618129793        0.80112403397892
O            4.63098064334372       -6.65931732802084       -1.10182599145525
P            5.49960974087651       -6.42738046750841        0.25818314741797
O            6.92764232293162       -6.53034653548804       -0.14266194602337
O            4.93789189470777       -7.26362723990782        1.35819956817424
O            5.13533893249265       -4.84465751602032        0.59095895669093
C            6.13701864034150       -3.87363603944266        0.50357368307571
H            5.70149784374639       -3.00253097737157        0.00206588267087
H            6.98744964541892       -4.27016347000823       -0.06040564756895
C            6.60312358596609       -3.44348687273596        1.90046148419204
H            7.42502143030921       -2.72515675893780        1.80194462532345
O            5.54899695079403       -2.79263553928462        2.58996505430109
C            4.97878404770570       -3.64398961582669        3.55978955789860
H            5.11206611188512       -3.15155177085314        4.53474162222114
N            3.53377773604370       -3.70779276852160        3.33591462008433
C            2.80830081106531       -4.86324849193100        3.27215895563787
H            3.36598691735476       -5.77434825737516        3.41606508070509
C            1.47661120966995       -4.89983600076099        3.05507229822459
C            0.69308349764972       -6.17509626358994        3.01225990772373
H            1.33194262772482       -6.99813784960782        2.70957255260167
H            0.28486735468089       -6.38897774627464        3.99731145639252
H           -0.13434606786339       -6.05604734712551        2.31851293291110
C            0.77142375971580       -3.65173383445741        2.85005111081922
O           -0.40893867344845       -3.53672728604406        2.56548068300798
N            1.56007140924428       -2.53012192396274        3.03102346770387
H            1.11882134712462       -1.62430788292368        2.90407288042054
C            2.90231280260116       -2.48295738899367        3.29225675973880
O            3.46461998714854       -1.42115781669682        3.50257973413420
C            7.02371810295334       -4.62932759586226        2.77963382235677
H            7.36240677876956       -5.46891003618997        2.16000017129464
C            5.73346832498667       -4.97057998052314        3.51731573774838
H            5.22299547610240       -5.72554123556238        2.92408808719793
H            5.94564716169383       -5.34057325258041        4.51559969095137
O            8.13225756727584       -4.30555933739776        3.59121266279907
P            8.07699438788137       -3.60827165628644        5.07447388378059
O            9.48427078246688       -3.22091986646977        5.35420104226703
O            7.32624910709295       -4.46830750874627        6.03432464097655
O            7.15818659680613       -2.27566939752641        4.83595332898136
C            7.74388035739177       -1.01881329107049        4.62836431858701
H            7.25214795453976       -0.57865330144752        3.75467396710735
H            8.82034887701283       -1.13063286660056        4.46558221495072
C            7.48886547614406       -0.12937504841361        5.85328708478815
H            7.89159550202632        0.87175379521453        5.65830011632763
O            6.09750671073463        0.00159721114979        6.08807255423914
C            5.69986672878618       -0.75860580386968        7.21607802751252
H            5.32115655400404       -0.04070930960600        7.95861235906835
N            4.57669461064197       -1.60188388409443        6.88846898568431
C            4.45382554949978       -2.96193685818827        6.79437931860112
H            5.28013268295372       -3.63091779552663        6.93504149984819
N            3.24631642305637       -3.36616571353124        6.52902409562250
C            2.50282081608971       -2.21513943021351        6.41152630753746
C            1.14049191640122       -1.96713129997816        6.15293020139086
N            0.22968459790342       -2.92679591869475        5.98785549293928
H           -0.73154604746698       -2.66552255917715        5.84631851507165
H            0.51087329965803       -3.88319136738827        6.10790690114602
N            0.74881383475113       -0.68261979579347        6.07256235221027
C            1.63486076091046        0.26956799467416        6.29714681159930
H            1.26478322487492        1.28587129267228        6.24041879190685
N            2.91588602708222        0.16656360382964        6.60661166022337
C            3.32746319005135       -1.10363780986142        6.62647021348543
C            8.09479890585831       -0.70955695409139        7.14165395706195
H            8.94194985573656       -1.36516837219345        6.90970428150246
C            6.93254783720622       -1.49470292374602        7.73735901153503
H            6.98347980682155       -2.51292368239402        7.35756022249415
H            6.97955138709103       -1.48793746302215        8.82188514081147
O            8.62617918311079        0.30496381958840        7.96334215574000
P            7.81107103780620        1.18928055548251        9.08257239361057
O            8.77443592124391        2.25686411571597        9.45867363643614
O            7.20003865575048        0.31964859096610       10.12795226223577
O            6.55114889960984        1.82255348870617        8.25875481192752
C            6.69776449022513        3.00140464886067        7.50873403548752
H            6.34140208357608        2.78454009237087        6.49643065632118
H            7.74762518414606        3.30943287617602        7.49808002730773
C            5.83497450103712        4.10921661534763        8.12584090209956
H            5.88683308474940        4.99819517451745        7.48723090345236
O            4.47681001626099        3.70844667722752        8.19607251731429
C            4.09215108544629        3.45061037729909        9.53580830616338
H            3.34599717131414        4.20840276122854        9.81090591462598
N            3.37070881436991        2.18697112438675        9.61583180989912
C            3.95216582018590        0.98093248603039        9.89186906283398
H            5.00459134383166        0.99625232360544       10.12730099577685
C            3.28189616541673       -0.19052592417125        9.89534152164832
C            3.93065727529829       -1.48276735495033       10.27839524040722
H            4.98977629380104       -1.32539610910474       10.46407123322096
H            3.45248835334945       -1.88565278195399       11.16860867292071
H            3.81108984184155       -2.21267753842318        9.47906250205854
C            1.89365423381460       -0.20081513408100        9.48081239512098
O            1.19428612214676       -1.18828190837041        9.32171538243518
N            1.36201438819303        1.06363274917460        9.28990890324953
H            0.38929300346818        1.10993655463639        8.99479626508342
C            2.03308121473275        2.25488649461021        9.27876219342697
O            1.45464947309302        3.30040224944142        9.04451566704816
C            6.25138466454961        4.46970431726022        9.56408248847187
H            7.30385741904712        4.22203202718805        9.74446656991977
C            5.33162353533963        3.59691563579520       10.41110746190790
H            5.84644690787375        2.65379320173783       10.58322700711132
H            5.10905611733020        4.07768005852297       11.35926568830035
O            6.09881706476724        5.86137366110831        9.73385054814558
P            5.35462405132857        6.61805596326268       10.98912358045805
O            5.60549840854965        8.05950781128156       10.72655330086962
O            5.70827707297823        6.00271338283620       12.29854932389570
O            3.77799506930877        6.25733260784755       10.73963669257038
C            2.98623650061763        7.02552218185306        9.85172035570324
H            2.44983305486723        6.31718521535845        9.21023263954054
H            3.63139311020633        7.66566420352269        9.24434170340420
C            1.98206578428802        7.88827584065129       10.63085156842339
H            1.28893729534303        8.35075921076291        9.92202680633627
O            1.18788236824068        7.11635901414569       11.52460509943501
C            1.70653746454460        7.16835790937934       12.82234719725717
H            0.89012885961582        7.44212021555695       13.50734606342623
N            2.19478984860366        5.86622293733330       13.27854394151474
C            2.19563229528109        4.77480545035492       12.49656071434299
H            1.73921451433901        4.88452689940861       11.52331793461421
C            2.71721405025539        3.60295532315024       12.93915135259872
H            2.73074431725893        2.72510003334001       12.31663868713734
C            3.27899370864231        3.59611890913668       14.24674881958703
N            3.79567526796752        2.47721268412891       14.77276554407159
H            4.28220300868636        2.57017159402085       15.64960036197411
H            4.01841975991262        1.70803952983725       14.16467586289975
N            3.22927163189835        4.66542456990699       15.02984870318275
C            2.70798794193464        5.81386694473322       14.59730669260963
O            2.61466714959492        6.81874683286858       15.29873584997032
C            2.66138719757593        8.95229691030448       11.50245627515763
H            3.63817741872342        9.22189536676115       11.08755592671754
C            2.82400006475811        8.22574124128165       12.83956291143106
H            3.79901739863142        7.73539764260423       12.86899037385357
H            2.73323406849781        8.88030816084400       13.70184403962070
O            1.81157870860432       10.06843496204375       11.57071086181332
H            2.23476490758656       10.76331244146032       12.09738601503357
