# Supplementary material for: The Excess Polarizability of Single-Stranded DNA Molecules in Solution: A Linear Response Theory in the Polarizable Continuum Model with an Application to Biosensing
Source: J Phys Chem A. 2025 Jul 25;129(31):7130–9. doi: 10.1021/acs.jpca.5c03229 (PMC12337146; doi:10.1021/acs.jpca.5c03229)
Supplement: Supplementary file 1 [file jp5c03229_si_001.zip › ssDNA-geometries/CTATCTCA.xyz]

249
 energy: -498.516393606494 gnorm: 0.003108940817 xtb: 6.7.1 (edcfbbe)
H           -0.41867630576428       -8.50999080432991       -1.68448863418453
O            0.21916727182947       -7.80610555857142       -1.48812158111106
C            1.16145026304188       -7.74506628487180       -2.53231742449250
H            0.68277984395558       -7.41164381410134       -3.46034736503999
H            1.64434770421270       -8.71654438325398       -2.68360484267194
C            2.26149206895254       -6.73112370401628       -2.19953297355585
H            3.03607862110738       -6.76471006984970       -2.97350294512026
O            1.72267673530563       -5.40759660531495       -2.17073908901651
C            1.87867328067038       -4.84362824959259       -0.88293552089667
H            2.73590671291725       -4.15361101195928       -0.86871614101963
N            0.71653352286744       -4.05666789253608       -0.55734810816088
C           -0.51219956356209       -4.62261730675500       -0.62157841516333
H           -0.52411534695646       -5.66137066802445       -0.91896573907324
C           -1.62179231930861       -3.90381412978933       -0.34673296532763
H           -2.60204203356417       -4.34123428526079       -0.38023220133649
C           -1.43381814381206       -2.53186148813513       -0.00592052696423
N           -2.48142616359582       -1.73343702807036        0.20127232455112
H           -2.29150359212258       -0.80468698147134        0.53843499594248
H           -3.38243716013345       -2.14718681485633        0.37534639395654
N           -0.22395626921318       -1.98173253881607        0.03801455292498
C            0.87489799236324       -2.70168800492647       -0.18041774288858
O            2.01733462357568       -2.23986115074841       -0.08166958300179
C            2.90964545542084       -6.96343088022468       -0.82392694000888
H            2.83923100556138       -7.99889628901874       -0.48241396149450
C            2.12069977873547       -6.01681832649704        0.06375164786322
H            1.17734334635125       -6.48423036717087        0.34053053804324
H            2.68107610306237       -5.72147964230023        0.94233638509615
O            4.28820889602869       -6.62550206919044       -0.93559431345914
P            5.17271609744609       -6.21722249621744        0.37503371367714
O            6.58705866829724       -6.23775096018743       -0.08491651936006
O            4.71960771649623       -7.00564047448143        1.55523559593916
O            4.68778737332063       -4.64924015421423        0.61159978793651
C            5.57533694657893       -3.60570272289048        0.33755483225599
H            5.00267727982883       -2.81456944684108       -0.15944581267448
H            6.38726583623195       -3.96926785659523       -0.30067055668991
C            6.16786099182177       -3.03546151843247        1.63215543132988
H            6.93333892592098       -2.29218414771018        1.38289886720224
O            5.16925982440008       -2.37149542891870        2.39008870232971
C            4.73094213607095       -3.17558673680231        3.46338589270354
H            4.88588812265710       -2.58699546840000        4.37854916722839
N            3.27861595239761       -3.34864652308617        3.35326819020039
C            2.61842349352650       -4.54427813988711        3.33338641408795
H            3.23168844464826       -5.42121869308790        3.46222469649775
C            1.28289456617605       -4.65880351404655        3.17354583898184
C            0.56493699957894       -5.97180357736730        3.20115298844967
H            1.25888004469416       -6.78478344126515        3.01691712353328
H            0.10024405459215       -6.10834298834957        4.17499925761626
H           -0.22262982944727       -5.96069891464502        2.45293583763577
C            0.50258446852250       -3.45669397486055        2.96475357409177
O           -0.68306648136181       -3.41351874092214        2.68055939664191
N            1.22598701289909       -2.29038970399513        3.13535383948653
H            0.72540485648456       -1.41199870956498        3.04599937792130
C            2.57195700489133       -2.16552905188562        3.34266585282985
O            3.08144383492123       -1.07133633105782        3.52730285627905
C            6.74840861289752       -4.12580258768198        2.54327944104765
H            7.03495517111988       -5.00534421803154        1.95457375342912
C            5.58248879267590       -4.44377752069709        3.47695463488037
H            5.06662220632161       -5.30344463949534        3.05679906694701
H            5.94292751130413       -4.66614364530077        4.47650874493849
O            7.94471195761003       -3.69960787562644        3.15796757039998
P            8.08215434651543       -2.93388025974899        4.60134683121091
O            9.46473154467972       -2.38801751604532        4.59529304107396
O            7.62337315663194       -3.81416550622437        5.71365143302034
O            6.98344250099746       -1.72603831939213        4.49985907509101
C            7.35759478020563       -0.45629262308182        4.03609058676861
H            6.64054752712037       -0.17378104838191        3.25790160050343
H            8.37878138447640       -0.48960097397784        3.64438622394280
C            7.27294208040205        0.54897867279174        5.19226017096894
H            7.53811972500639        1.54746367823371        4.82732472267611
O            5.94912134174263        0.61632718797167        5.69397966054032
C            5.83412542017146       -0.09752679470699        6.91078511354843
H            5.48568427365906        0.62514821534580        7.66287275077135
N            4.78279154618131       -1.08366815553104        6.81274653610031
C            4.80567919094064       -2.45117682820437        6.75636842647658
H            5.71442328405609       -3.02014795635774        6.77132884831942
N            3.62750360747048       -2.99676114396202        6.67840340818814
C            2.74673518276059       -1.94163609269769        6.65840189514361
C            1.34371090927886       -1.85350197396908        6.60640084312266
N            0.53269215463733       -2.91523839650830        6.54390066118090
H           -0.45424587621521       -2.75357661475438        6.66283973948632
H            0.93570981709905       -3.81885573365687        6.72385330917436
N            0.79788485559114       -0.62409085297957        6.59265065660219
C            1.59078743158743        0.42857335806842        6.67563212145328
H            1.09888693038422        1.39419936714371        6.68553224810163
N            2.90744501140985        0.47681329584050        6.77281996680968
C            3.46012303606791       -0.73843341843783        6.73824882640046
C            8.16433860079432        0.15095153658210        6.37917046353275
H            9.00921807765199       -0.45943369330057        6.04099971801444
C            7.21450398154824       -0.65293154167674        7.26095318371287
H            7.30515143047831       -1.70293146842259        6.99278736974715
H            7.45272206905680       -0.50402340886922        8.30897113656411
O            8.74753742328211        1.28105620370352        6.98867395952790
P            8.07738358130133        2.21072510865132        8.16465195322993
O            8.95799539693548        3.40626294847431        8.22151681406107
O            7.81398756891540        1.40384483702740        9.39161543266442
O            6.60928308100078        2.60671852952980        7.56534244536875
C            6.41201880279809        3.80016819812775        6.85243534336468
H            5.87153222770506        3.53580735579649        5.93841113652328
H            7.37678284748125        4.26323415959599        6.62510321899692
C            5.55703881213456        4.76491273912989        7.68632981384714
H            5.30589826937802        5.64435402162599        7.08366446011433
O            4.33599988349945        4.14276715829363        8.06788898994022
C            4.33515953914298        3.84781792966049        9.45446889689343
H            3.59556122871568        4.50639704953035        9.93225785206086
N            3.80592305224724        2.50645260631998        9.66758537446294
C            4.56344854185038        1.39259581222528        9.89689743141678
H            5.63016737565750        1.54415033669435        9.95945422717422
C            4.04833111663126        0.15228727248859       10.03522142075247
C            4.89645403956797       -1.04535914694920       10.32723887291263
H            5.93499999862241       -0.74749036185041       10.43124473425035
H            4.54147905960375       -1.53260936525735       11.23171572772518
H            4.81216465778631       -1.76396648062066        9.51306711158477
C            2.62455047191774       -0.03545125842426        9.85140092471488
O            2.03425134099966       -1.10327722593317        9.82470155117562
N            1.92283138526216        1.14896968171453        9.70628274336110
H            0.91519935409522        1.07536266821811        9.59569936705063
C            2.43456351904805        2.40838476927495        9.55838776664165
O            1.70520190058245        3.36632740849826        9.36995261892776
C            6.23535845042438        5.19839514973389        8.99657454015034
H            7.32735023061240        5.17153720988744        8.91678423754085
C            5.73146673496059        4.15279582984676        9.98267866943585
H            6.40467328719732        3.30114730701669        9.92556639276099
H            5.72059033834324        4.55105257111910       10.99071579843998
O            5.84369679341229        6.52919034279763        9.27479944262540
P            5.44753886489984        7.11753776676000       10.75372762312341
O            5.27904835099401        8.57787297345225       10.54154092475031
O            6.34091455837148        6.58665027154861       11.81814052955566
O            3.97606323304816        6.43045315541671       11.03026972658326
C            2.80878043635137        7.05537496730443       10.55969353599105
H            2.38939437570472        6.45961654088644        9.74061189288707
H            3.05602033140636        8.06314762710317       10.21265083756525
C            1.78875482851072        7.12134503508185       11.70253359339429
H            0.90976995370316        7.68411288741983       11.36554245622788
O            1.35950102389968        5.81542705222779       12.05525166089157
C            1.77620367110040        5.46734774758171       13.36726459907152
H            0.87397929433805        5.36724914270819       13.98761292152983
N            2.36567801403773        4.14446976277001       13.37976199879399
C            3.61148177597916        3.90165966719140       12.91164581086845
H            4.14731394797076        4.75407203202577       12.52362885107650
C            4.15053328588072        2.66198679413558       12.94531162662513
H            5.14703382927852        2.47981694783834       12.58373592882823
C            3.33471738715341        1.61067804466233       13.46376282918252
N            3.80368575730009        0.37684900144593       13.60043237218832
H            3.19051338797830       -0.32627070721130       13.97894109196196
H            4.74188434089399        0.15854087258474       13.31162959517366
N            2.07861735965840        1.83781593984658       13.83156869284269
C            1.54475177508645        3.05544085255523       13.80036309888110
O            0.38772212821791        3.28187772377981       14.15008713970138
C            2.38437910800797        7.77492289973558       12.96474754947193
H            3.30338664091414        8.31476200310368       12.70202318283956
C            2.68590893762017        6.58829543832739       13.87527436689984
H            3.73767814281990        6.32522523169301       13.77432920159200
H            2.46412197815179        6.84813374736384       14.90421578473964
O            1.51040595497271        8.75209284401075       13.48477893859340
P            0.57026545616870        8.62294084014865       14.82360433491562
O           -0.34502387559775        9.78970732357932       14.74510046892279
O            1.39396677053397        8.38376497738857       16.04294277901862
O           -0.24421434950242        7.22801431683543       14.56019242582674
C           -1.49643290942542        7.24357276222162       13.92859676268082
H           -1.44564048328358        6.56561128727550       13.06981387899062
H           -1.73774957807819        8.26194445396746       13.60965132714699
C           -2.55358949955461        6.73646522516815       14.91654504095272
H           -3.53414084321968        6.72530709573843       14.42756743222625
O           -2.25720620730617        5.40777240105185       15.31581211682242
C           -1.79832816012093        5.36695631264942       16.65495616769307
H           -2.54253625956617        4.79141302926095       17.22373004480552
N           -0.58508333693685        4.56716562194112       16.76964257219135
C            0.68584380375035        5.07078348777496       16.75425921042379
H            0.77514619575570        6.13822234578722       16.62576711405048
C            1.79077543459566        4.31050793681640       16.89906005188256
C            3.17428324433103        4.88017609246042       16.94075584707321
H            3.13368935752884        5.95906597579193       17.05473826892924
H            3.72848404062454        4.42871260422450       17.75979827925341
H            3.70086019584643        4.64309665628293       16.01660940850687
C            1.64413593534995        2.87039981827598       16.97622364573680
O            2.55511391663109        2.06549016999481       17.07225595492120
N            0.32956047151968        2.44163544041188       16.98456442044439
H            0.17461116877125        1.43770871923817       16.95575113726390
C           -0.79304115134105        3.20182218914270       16.82025726928825
O           -1.90140530355084        2.69394436946530       16.80918354553439
C           -2.60682919350690        7.58472263518512       16.20164418595697
H           -2.20114529405406        8.58649643019040       16.01515616030597
C           -1.71852499684429        6.80444365683867       17.16542579560576
H           -0.71538472845930        7.21901979910586       17.10037968761595
H           -2.09083340359134        6.89654221369561       18.18092063286313
O           -3.95003107876848        7.76265293194432       16.59982875057727
P           -4.64891748136710        7.25302446630885       17.99390450394689
O           -6.07950048685847        7.61832519658293       17.83505644341328
O           -3.87794206630088        7.68643690973325       19.19226127829629
O           -4.46263697420836        5.62439008140642       17.91971241746745
C           -5.44026878704915        4.83259380215805       17.29436371715087
H           -4.95547695752380        4.26102849537900       16.49524296524955
H           -6.22498699717600        5.47896662873916       16.89056050024283
C           -6.04146497936494        3.86548689017048       18.32135427161176
H           -6.89588048126592        3.35097054722979       17.86588203862558
O           -5.10401634636454        2.87413127137529       18.70252006503013
C           -4.64917751203497        3.07697574869892       20.03228065887786
H           -4.95991635655370        2.19712541407019       20.61470827452468
N           -3.20311704398697        3.04003082108977       20.09458955258448
C           -2.41538812514577        4.10445179541215       19.83777231244445
H           -2.91130316584485        5.02584209181948       19.57263769273153
C           -1.06547415490668        4.02362505092915       19.92230772328703
H           -0.44690553443499        4.87987639668117       19.71736400293344
C           -0.51035972641158        2.75447200538896       20.25735201215296
N            0.80217742313546        2.59827262421682       20.45410030419027
H            1.14196993205246        1.65397019655393       20.54832979168162
H            1.43394468392093        3.31798819872121       20.14542332734631
N           -1.28390866715967        1.69529269261023       20.44687628971523
C           -2.61128522447269        1.76471358066878       20.34531990971417
O           -3.33543810088570        0.78617403909803       20.48966491309070
C           -6.47632963576309        4.59537286157820       19.60633928121710
H           -6.59999538120825        5.66746324257582       19.40483218240287
C           -5.31121764306761        4.34927456539318       20.56095680458097
H           -4.64332050683181        5.20742337685221       20.51923927950634
H           -5.67077602585179        4.22402917197228       21.57721651583352
O           -7.73408568127865        4.12469882940929       20.02698359039994
P           -8.07268538167187        3.26100996078492       21.38039262231112
O           -9.50411362130414        2.89314187013286       21.22227618100206
O           -7.61160767802555        3.95033413373068       22.61909563195656
O           -7.12533904827430        1.93675281359317       21.24278618007546
C           -7.56819392830322        0.82281639415414       20.49780016656870
H           -6.82257299768065        0.62165919071909       19.72054444932920
H           -8.53717988246818        1.05492946002049       20.04569234609967
C           -7.69420257905640       -0.39180524503260       21.42523173601102
H           -8.14119520095905       -1.21761300299967       20.86140077716811
O           -6.43302301364755       -0.84875384689579       21.87890513361118
C           -6.18928653611510       -0.46319492205865       23.21625508044810
H           -5.90971815491811       -1.38421424863502       23.74824878660383
N           -5.01534262135985        0.37762153226901       23.33042265188754
C           -4.85340629418182        1.73323402027659       23.23728957872833
H           -5.67602774918000        2.41042714826954       23.11706357627166
N           -3.61982461030240        2.13078996761441       23.33499634033390
C           -2.88502506534893        0.97426154580406       23.46739923866722
C           -1.51038699521295        0.70834171653357       23.60281501800905
N           -0.56890039206778        1.66331960853572       23.70649143718218
H            0.38709418950230        1.36179888571802       23.60478932362409
H           -0.81892218097553        2.58340979470455       23.38643851738001
N           -1.13431896068026       -0.57305482278952       23.73605473387572
C           -2.05903465293608       -1.51718621752623       23.73382389293255
H           -1.69253119174983       -2.52678466712803       23.85665260684882
N           -3.37061159367885       -1.40012351581290       23.61589474679872
C           -3.74942944263961       -0.12929214100228       23.45651465978171
C           -8.52999215267529       -0.07730203341961       22.67738825660625
H           -9.12915477444650        0.82263554795609       22.49420050535624
C           -7.47115028493751        0.17949491652951       23.76327565733117
H           -7.34003519148853        1.25192589925672       23.89158637254256
H           -7.75954948785217       -0.27516041185794       24.70811643781468
O           -9.34641591600091       -1.18268632094847       22.95928316535250
H          -10.00865117096435       -0.93723319362743       23.62362127046297
